# Supplementary material for: Dimethyl 7-meth­oxy­tetra­cyclo­[6.4.0.02,4.03,7]dodeca-1(12),5,8,10-tetra­ene-3,4-dicarboxyl­ate
Source: Acta Crystallogr Sect E Struct Rep Online. 2012 Sep 5;68(Pt 10):o2837. doi: 10.1107/S1600536812037233 (PMC3470198; doi:10.1107/S1600536812037233)
Supplement: Supplementary file 1 [file e-68-o2837-sup1.cif]

##############################################################################
#                                                                            #
# This CIF contains the data in a paper accepted for publication in          #
# Acta Crystallographica Section E. It conforms to the requirements of       #
# Notes for Authors for Acta Crystallographica Section E, and has been       #
# peer reviewed under the auspices of the IUCr Commission on Journals.       #
#                                                                            #
# Full details of the Crystallographic Information File format               #
# are given in the paper "The Crystallographic Information File (CIF):       #
# a New Standard Archive File for Crystallography" by S. R. Hall, F. H.      #
# Allen and I. D. Brown [Acta Cryst. (1991), A47, 655-685].                  #
#                                                                            #
# The current version of the core CIF dictionary is obtainable from          #
# ftp://ftp.iucr.org/pub/cif_core.dic.                                       #
#                                                                            #
# Software is freely available for graphical display of the structure(s)     #
# in this CIF. For information consult the CIF software page                 #
# http://www.iucr.org/resources/cif/software.                                #
#                                                                            #
# This file may be used for bona fide research purposes within the           #
# scientific community so long as proper attribution is given to the journal # 
# article from which it was obtained.                                        #
#                                                                            #
##############################################################################
data_I
_audit_creation_method     SHELXL-97
_chemical_name_systematic
;
Dimethyl 7-methoxytetracyclo[6.4.0.0^2,4^.0^3,7^]dodeca-1(12),5,8,10-tetraene-
3,4-dicarboxylate
;
_chemical_name_common
;
;
_chemical_formula_moiety     'C17 H16 O5'
_chemical_formula_sum     'C17 H16 O5'
_chemical_formula_iupac     'C17 H16 O5'
_chemical_formula_weight     300.30
_chemical_melting_point     ?
_symmetry_cell_setting     monoclinic
_symmetry_space_group_name_H-M     'C 2/c'
_symmetry_space_group_name_Hall     '-C 2yc'
loop_
    _symmetry_equiv_pos_as_xyz
    'x, y, z'
    '-x, y, -z+1/2'
    'x+1/2, y+1/2, z'
    '-x+1/2, y+1/2, -z+1/2'
    '-x, -y, -z'
    'x, -y, z-1/2'
    '-x+1/2, -y+1/2, -z'
    'x+1/2, -y+1/2, z-1/2'
_cell_length_a     23.892(2)
_cell_length_b     7.9999(8)
_cell_length_c     15.4182(15)
_cell_angle_alpha     90.00
_cell_angle_beta     90.0280(10)
_cell_angle_gamma     90.00
_cell_volume     2946.9(5)
_cell_formula_units_Z     8
_cell_measurement_reflns_used     9907
_cell_measurement_theta_min     2.64
_cell_measurement_theta_max     28.75
_cell_measurement_temperature     173(2)
_exptl_crystal_description     Block
_exptl_crystal_colour     colourless
_exptl_crystal_size_max     0.37
_exptl_crystal_size_mid     0.33
_exptl_crystal_size_min     0.28
_exptl_crystal_density_diffrn     1.354
_exptl_crystal_F_000     1264
loop_
    _exptl_crystal_face_index_h
    _exptl_crystal_face_index_k
    _exptl_crystal_face_index_l
    _exptl_crystal_face_perp_dist
    -1.00 0.00 0.00 0.1350
    0.00 0.00 -1.00 0.0880
    1.00 1.00 1.00 0.1620
    -1.00 -1.00 -1.00 0.1370
    -1.00 -1.00 0.00 0.1280
    1.00 1.00 -1.00 0.1460
    1.00 0.00 0.00 0.1630
    -1.00 1.00 -1.00 0.1160
    1.00 -1.00 1.00 0.1360
    1.00 -1.00 -1.00 0.1410
    0.00 1.00 1.00 0.1930
    0.00 -1.00 -1.00 0.1390
    0.00 -1.00 0.00 0.1690
    0.00 1.00 0.00 0.1210
    0.00 -1.00 1.00 0.1380
    0.00 1.00 -1.00 0.0570
    0.00 1.00 2.00 0.1860
    -1.00 2.00 2.00 0.1790
_exptl_absorpt_coefficient_mu     0.100
_exptl_absorpt_correction_type     multi-scan
_exptl_absorpt_process_details     '(SADABS; Bruker, 2008)'
_exptl_absorpt_correction_T_min     0.6716
_exptl_absorpt_correction_T_max     0.7458
_exptl_special_details
;
A crystal coated in Paratone (TM) oil was mounted on the end of a thin glass
capillary and cooled in the gas stream of the diffractometer Kryoflex device.
;
_diffrn_ambient_temperature     173(2)
_diffrn_radiation_type     MoK\a
_diffrn_radiation_wavelength     0.71073
_diffrn_radiation_monochromator     graphite
_diffrn_measurement_device_type     'Bruker APEXII CCD'
_diffrn_measurement_method     '\f and \w scans'
_diffrn_detector_area_resol_mean     66.06
_diffrn_reflns_number     19005
_diffrn_reflns_av_R_equivalents     0.0288
_diffrn_reflns_av_sigmaI/netI     0.0167
_diffrn_reflns_theta_min     1.70
_diffrn_reflns_theta_max     26.37
_diffrn_reflns_theta_full     26.37
_diffrn_measured_fraction_theta_max     1.000
_diffrn_measured_fraction_theta_full     1.000
_diffrn_reflns_limit_h_min     -29
_diffrn_reflns_limit_h_max     29
_diffrn_reflns_limit_k_min     -9
_diffrn_reflns_limit_k_max     9
_diffrn_reflns_limit_l_min     -19
_diffrn_reflns_limit_l_max     19
_refine_special_details
;
Refinement of <i>F</i>^2^ against ALL reflections. The weighted <i>R</i>-factor
<i>wR</i> and goodness of fit <i>S</i> are based on <i>F</i>^2^, conventional
<i>R</i>-factors <i>R</i> are based on <i>F</i>, with <i>F</i> set to zero for
negative <i>F</i>^2^. The threshold expression of <i>F</i>^2^ >
\s(<i>F</i>^2^) is used only for calculating <i>R</i>-factors(gt) <i>etc</i>.
and is not relevant to the choice of reflections for refinement.
<i>R</i>-factors based on <i>F</i>^2^ are statistically about twice as large
as those based on <i>F</i>, and <i>R</i>- factors based on ALL data will be
even larger.
;
_reflns_number_total     3005
_reflns_number_gt     2607
_reflns_threshold_expression     I>2sigma(I)
_refine_ls_structure_factor_coef     Fsqd
_refine_ls_matrix_type     full
_refine_ls_R_factor_all     0.0390
_refine_ls_R_factor_gt     0.0339
_refine_ls_wR_factor_gt     0.0908
_refine_ls_wR_factor_ref     0.0941
_refine_ls_goodness_of_fit_ref     1.069
_refine_ls_restrained_S_all     1.069
_refine_ls_number_reflns     3005
_refine_ls_number_parameters     202
_refine_ls_number_restraints     0
_refine_ls_hydrogen_treatment     constr
_refine_ls_weighting_scheme     calc
_refine_ls_weighting_details
         'calc w=1/[\s^2^(Fo^2^)+(0.0508P)^2^+1.4670P] where P=(Fo^2^+2Fc^2^)/3'
_atom_sites_solution_hydrogens     geom
_atom_sites_solution_primary     direct
_atom_sites_solution_secondary     difmap
_refine_ls_shift/su_max     0.001
_refine_ls_shift/su_mean     0.000
_refine_diff_density_max     0.305
_refine_diff_density_min     -0.212
loop_
    _atom_type_symbol
    _atom_type_description
    _atom_type_scat_dispersion_real
    _atom_type_scat_dispersion_imag
    _atom_type_scat_source
    'C' 'C' 0.0033 0.0016
                         'International Tables Vol C Tables 4.2.6.8 and 6.1.1.4'
    'H' 'H' 0.0000 0.0000
                         'International Tables Vol C Tables 4.2.6.8 and 6.1.1.4'
    'O' 'O' 0.0106 0.0060
                         'International Tables Vol C Tables 4.2.6.8 and 6.1.1.4'
_computing_data_collection     'APEX2 (Bruker, 2008)'
_computing_cell_refinement     'SAINT-Plus (Bruker, 2008)'
_computing_data_reduction     'SAINT-Plus (Bruker, 2008)'
_computing_structure_solution     'SHELXS97 (Sheldrick, 2008)'
_computing_structure_refinement     'SHELXTL (Sheldrick, 2008)'
_computing_molecular_graphics     'Mercury (Macrae <i>et al.</i>, 2008)'
_computing_publication_material     'publCIF (Westrip, 2010)'
loop_
    _atom_site_type_symbol
    _atom_site_label
    _atom_site_fract_x
    _atom_site_fract_y
    _atom_site_fract_z
    _atom_site_U_iso_or_equiv
    _atom_site_adp_type
    _atom_site_calc_flag
    _atom_site_refinement_flags
    _atom_site_occupancy
    _atom_site_symmetry_multiplicity
    _atom_site_disorder_assembly
    _atom_site_disorder_group
    C C3 0.38022(5) 0.25083(15) 0.81435(7) 0.0222(3) Uani d . 1 1 . .
    C C6 0.42265(5) 0.09543(15) 0.64775(7) 0.0226(3) Uani d . 1 1 . .
    H H6 0.4317 -0.0146 0.6294 0.027 Uiso calc R 1 1 . .
    C C7 0.45963(5) 0.21768(15) 0.65739(7) 0.0225(2) Uani d . 1 1 . .
    H H7 0.4990 0.2036 0.6525 0.027 Uiso calc R 1 1 . .
    C C2 0.38959(5) 0.39617(14) 0.75702(7) 0.0216(2) Uani d . 1 1 . .
    H H2 0.3809 0.5104 0.7796 0.026 Uiso calc R 1 1 . .
    C C17 0.26658(5) 0.11991(17) 0.64184(9) 0.0315(3) Uani d . 1 1 . .
    H H17A 0.2585 0.0638 0.6970 0.047 Uiso calc R 1 1 . .
    H H17B 0.2406 0.0796 0.5973 0.047 Uiso calc R 1 1 . .
    H H17C 0.2620 0.2409 0.6489 0.047 Uiso calc R 1 1 . .
    C C4 0.36095(5) 0.11440(14) 0.76658(7) 0.0217(2) Uani d . 1 1 . .
    C C12 0.34945(5) -0.03788(16) 0.80631(8) 0.0285(3) Uani d . 1 1 . .
    H H12 0.3377 -0.1319 0.7733 0.034 Uiso calc R 1 1 . .
    C C16 0.27099(6) 0.67723(17) 0.60114(10) 0.0359(3) Uani d . 1 1 . .
    H H16A 0.2966 0.7588 0.5752 0.054 Uiso calc R 1 1 . .
    H H16B 0.2436 0.7356 0.6374 0.054 Uiso calc R 1 1 . .
    H H16C 0.2515 0.6162 0.5551 0.054 Uiso calc R 1 1 . .
    C C8 0.43190(5) 0.37858(15) 0.67664(7) 0.0219(3) Uani d . 1 1 . .
    C C15 0.33539(5) 0.45632(14) 0.60978(7) 0.0226(3) Uani d . 1 1 . .
    C C13 0.45429(5) 0.54272(15) 0.64747(8) 0.0264(3) Uani d . 1 1 . .
    C C11 0.35563(5) -0.04820(18) 0.89585(9) 0.0339(3) Uani d . 1 1 . .
    H H11 0.3468 -0.1496 0.9248 0.041 Uiso calc R 1 1 . .
    C C1 0.36939(5) 0.34981(14) 0.66910(7) 0.0198(2) Uani d . 1 1 . .
    C C9 0.38762(5) 0.23822(17) 0.90355(8) 0.0283(3) Uani d . 1 1 . .
    H H9 0.4012 0.3302 0.9363 0.034 Uiso calc R 1 1 . .
    C C5 0.36397(5) 0.15424(14) 0.66990(7) 0.0204(2) Uani d . 1 1 . .
    C C10 0.37463(5) 0.08795(19) 0.94345(8) 0.0339(3) Uani d . 1 1 . .
    H H10 0.3788 0.0778 1.0045 0.041 Uiso calc R 1 1 . .
    C C14 0.53073(7) 0.6835(2) 0.58505(12) 0.0471(4) Uani d . 1 1 . .
    H H14A 0.5057 0.7368 0.5429 0.071 Uiso calc R 1 1 . .
    H H14B 0.5668 0.6595 0.5575 0.071 Uiso calc R 1 1 . .
    H H14C 0.5365 0.7587 0.6344 0.071 Uiso calc R 1 1 . .
    O O5 0.32282(3) 0.08404(11) 0.61609(5) 0.0250(2) Uani d . 1 1 . .
    O O4 0.33743(4) 0.44688(12) 0.53199(6) 0.0350(2) Uani d . 1 1 . .
    O O3 0.30236(4) 0.56102(11) 0.65372(6) 0.0275(2) Uani d . 1 1 . .
    O O1 0.50578(4) 0.52885(12) 0.61514(6) 0.0344(2) Uani d . 1 1 . .
    O O2 0.42898(4) 0.67223(12) 0.65173(8) 0.0458(3) Uani d . 1 1 . .
loop_
    _atom_site_aniso_label
    _atom_site_aniso_U_11
    _atom_site_aniso_U_22
    _atom_site_aniso_U_33
    _atom_site_aniso_U_12
    _atom_site_aniso_U_13
    _atom_site_aniso_U_23
    C3 0.0184(5) 0.0274(6) 0.0207(6) 0.0024(5) 0.0014(4) 0.0011(4)
    C6 0.0257(6) 0.0226(6) 0.0195(5) 0.0039(5) 0.0025(4) -0.0009(4)
    C7 0.0216(6) 0.0256(6) 0.0204(5) 0.0029(5) 0.0020(4) 0.0028(4)
    C2 0.0227(6) 0.0220(6) 0.0201(6) 0.0017(4) 0.0005(4) -0.0021(4)
    C17 0.0227(6) 0.0329(7) 0.0389(7) -0.0019(5) -0.0017(5) -0.0055(6)
    C4 0.0191(5) 0.0239(6) 0.0221(6) 0.0024(4) 0.0020(4) 0.0025(4)
    C12 0.0254(6) 0.0253(6) 0.0346(7) 0.0020(5) 0.0043(5) 0.0061(5)
    C16 0.0276(7) 0.0304(7) 0.0496(8) 0.0063(5) -0.0019(6) 0.0148(6)
    C8 0.0209(6) 0.0232(6) 0.0215(6) -0.0009(5) 0.0006(4) 0.0014(4)
    C15 0.0219(6) 0.0222(6) 0.0237(6) -0.0012(5) 0.0007(4) 0.0036(4)
    C13 0.0255(6) 0.0247(6) 0.0289(6) -0.0027(5) -0.0010(5) 0.0025(5)
    C11 0.0270(6) 0.0380(7) 0.0366(7) 0.0060(6) 0.0071(5) 0.0190(6)
    C1 0.0205(5) 0.0196(5) 0.0194(5) 0.0001(4) 0.0011(4) 0.0000(4)
    C9 0.0223(6) 0.0419(7) 0.0205(6) 0.0028(5) 0.0005(4) 0.0001(5)
    C5 0.0219(6) 0.0191(5) 0.0201(6) -0.0001(4) 0.0001(4) -0.0005(4)
    C10 0.0252(6) 0.0540(9) 0.0226(6) 0.0073(6) 0.0027(5) 0.0121(6)
    C14 0.0404(8) 0.0356(8) 0.0654(10) -0.0129(7) 0.0139(7) 0.0118(7)
    O5 0.0227(4) 0.0273(4) 0.0251(4) -0.0022(3) -0.0014(3) -0.0064(3)
    O4 0.0426(6) 0.0401(6) 0.0223(5) 0.0058(4) -0.0014(4) 0.0062(4)
    O3 0.0257(4) 0.0261(4) 0.0309(5) 0.0075(3) 0.0013(4) 0.0053(3)
    O1 0.0273(5) 0.0291(5) 0.0468(6) -0.0052(4) 0.0079(4) 0.0083(4)
    O2 0.0387(6) 0.0227(5) 0.0760(8) 0.0002(4) 0.0146(5) 0.0079(5)
_geom_special_details
;
All e.s.d.'s (except the e.s.d. in the dihedral angle between two l.s. planes)
are estimated using the full covariance matrix. The cell e.s.d.'s are taken
into account individually in the estimation of e.s.d.'s in distances, angles
and torsion angles; correlations between e.s.d.'s in cell parameters are only
used when they are defined by crystal symmetry. An approximate (isotropic)
treatment of cell e.s.d.'s is used for estimating e.s.d.'s involving l.s.
planes.
;
loop_
    _geom_bond_atom_site_label_1
    _geom_bond_atom_site_label_2
    _geom_bond_site_symmetry_2
    _geom_bond_distance
    _geom_bond_publ_flag
    C3 C9 . 1.3902(17) ?
    C3 C4 . 1.3948(17) ?
    C3 C2 . 1.4776(16) ?
    C6 C7 . 1.3262(17) ?
    C6 C5 . 1.5179(15) ?
    C6 H6 . 0.9500 ?
    C7 C8 . 1.4778(16) ?
    C7 H7 . 0.9500 ?
    C2 C1 . 1.4857(16) ?
    C2 C8 . 1.6060(16) ?
    C2 H2 . 1.0000 ?
    C17 O5 . 1.4304(15) ?
    C17 H17A . 0.9800 ?
    C17 H17B . 0.9800 ?
    C17 H17C . 0.9800 ?
    C4 C12 . 1.3910(17) ?
    C4 C5 . 1.5260(15) ?
    C12 C11 . 1.3908(19) ?
    C12 H12 . 0.9500 ?
    C16 O3 . 1.4432(15) ?
    C16 H16A . 0.9800 ?
    C16 H16B . 0.9800 ?
    C16 H16C . 0.9800 ?
    C8 C13 . 1.4874(16) ?
    C8 C1 . 1.5157(16) ?
    C15 O4 . 1.2028(15) ?
    C15 O3 . 1.3356(14) ?
    C15 C1 . 1.4906(16) ?
    C13 O2 . 1.2014(16) ?
    C13 O1 . 1.3323(15) ?
    C11 C10 . 1.389(2) ?
    C11 H11 . 0.9500 ?
    C1 C5 . 1.5699(16) ?
    C9 C10 . 1.3856(19) ?
    C9 H9 . 0.9500 ?
    C5 O5 . 1.4035(14) ?
    C10 H10 . 0.9500 ?
    C14 O1 . 1.4495(16) ?
    C14 H14A . 0.9800 ?
    C14 H14B . 0.9800 ?
    C14 H14C . 0.9800 ?
loop_
    _geom_angle_atom_site_label_1
    _geom_angle_atom_site_label_2
    _geom_angle_atom_site_label_3
    _geom_angle_site_symmetry_1
    _geom_angle_site_symmetry_3
    _geom_angle
    _geom_angle_publ_flag
    C9 C3 C4 . . 120.49(11) ?
    C9 C3 C2 . . 129.03(11) ?
    C4 C3 C2 . . 110.48(10) ?
    C7 C6 C5 . . 111.19(10) ?
    C7 C6 H6 . . 124.4 ?
    C5 C6 H6 . . 124.4 ?
    C6 C7 C8 . . 111.48(10) ?
    C6 C7 H7 . . 124.3 ?
    C8 C7 H7 . . 124.3 ?
    C3 C2 C1 . . 107.47(10) ?
    C3 C2 C8 . . 119.23(9) ?
    C1 C2 C8 . . 58.56(7) ?
    C3 C2 H2 . . 118.6 ?
    C1 C2 H2 . . 118.6 ?
    C8 C2 H2 . . 118.6 ?
    O5 C17 H17A . . 109.5 ?
    O5 C17 H17B . . 109.5 ?
    H17A C17 H17B . . 109.5 ?
    O5 C17 H17C . . 109.5 ?
    H17A C17 H17C . . 109.5 ?
    H17B C17 H17C . . 109.5 ?
    C12 C4 C3 . . 121.20(11) ?
    C12 C4 C5 . . 128.50(11) ?
    C3 C4 C5 . . 109.67(10) ?
    C11 C12 C4 . . 117.92(12) ?
    C11 C12 H12 . . 121.0 ?
    C4 C12 H12 . . 121.0 ?
    O3 C16 H16A . . 109.5 ?
    O3 C16 H16B . . 109.5 ?
    H16A C16 H16B . . 109.5 ?
    O3 C16 H16C . . 109.5 ?
    H16A C16 H16C . . 109.5 ?
    H16B C16 H16C . . 109.5 ?
    C7 C8 C13 . . 123.16(10) ?
    C7 C8 C1 . . 107.10(9) ?
    C13 C8 C1 . . 117.74(10) ?
    C7 C8 C2 . . 120.91(9) ?
    C13 C8 C2 . . 112.49(10) ?
    C1 C8 C2 . . 56.75(7) ?
    O4 C15 O3 . . 124.71(11) ?
    O4 C15 C1 . . 123.62(11) ?
    O3 C15 C1 . . 111.66(9) ?
    O2 C13 O1 . . 123.86(11) ?
    O2 C13 C8 . . 124.31(11) ?
    O1 C13 C8 . . 111.83(10) ?
    C10 C11 C12 . . 120.81(12) ?
    C10 C11 H11 . . 119.6 ?
    C12 C11 H11 . . 119.6 ?
    C2 C1 C15 . . 126.43(10) ?
    C2 C1 C8 . . 64.69(8) ?
    C15 C1 C8 . . 119.80(9) ?
    C2 C1 C5 . . 105.57(9) ?
    C15 C1 C5 . . 121.98(10) ?
    C8 C1 C5 . . 103.41(9) ?
    C10 C9 C3 . . 118.28(12) ?
    C10 C9 H9 . . 120.9 ?
    C3 C9 H9 . . 120.9 ?
    O5 C5 C6 . . 112.94(9) ?
    O5 C5 C4 . . 117.42(9) ?
    C6 C5 C4 . . 101.49(9) ?
    O5 C5 C1 . . 116.86(9) ?
    C6 C5 C1 . . 103.35(9) ?
    C4 C5 C1 . . 102.69(9) ?
    C9 C10 C11 . . 121.25(12) ?
    C9 C10 H10 . . 119.4 ?
    C11 C10 H10 . . 119.4 ?
    O1 C14 H14A . . 109.5 ?
    O1 C14 H14B . . 109.5 ?
    H14A C14 H14B . . 109.5 ?
    O1 C14 H14C . . 109.5 ?
    H14A C14 H14C . . 109.5 ?
    H14B C14 H14C . . 109.5 ?
    C5 O5 C17 . . 114.42(9) ?
    C15 O3 C16 . . 115.20(10) ?
    C13 O1 C14 . . 115.38(11) ?
loop_
    _geom_torsion_atom_site_label_1
    _geom_torsion_atom_site_label_2
    _geom_torsion_atom_site_label_3
    _geom_torsion_atom_site_label_4
    _geom_torsion_site_symmetry_1
    _geom_torsion_site_symmetry_2
    _geom_torsion_site_symmetry_3
    _geom_torsion_site_symmetry_4
    _geom_torsion
    _geom_torsion_publ_flag
    C5 C6 C7 C8 . . . . -6.71(14) ?
    C9 C3 C2 C1 . . . . -173.72(11) ?
    C4 C3 C2 C1 . . . . 5.71(13) ?
    C9 C3 C2 C8 . . . . 123.07(13) ?
    C4 C3 C2 C8 . . . . -57.51(14) ?
    C9 C3 C4 C12 . . . . -0.96(18) ?
    C2 C3 C4 C12 . . . . 179.56(10) ?
    C9 C3 C4 C5 . . . . -172.58(10) ?
    C2 C3 C4 C5 . . . . 7.94(13) ?
    C3 C4 C12 C11 . . . . 2.51(18) ?
    C5 C4 C12 C11 . . . . 172.41(11) ?
    C6 C7 C8 C13 . . . . -147.41(11) ?
    C6 C7 C8 C1 . . . . -5.91(13) ?
    C6 C7 C8 C2 . . . . 55.12(14) ?
    C3 C2 C8 C7 . . . . 2.50(16) ?
    C1 C2 C8 C7 . . . . -91.00(12) ?
    C3 C2 C8 C13 . . . . -157.18(11) ?
    C1 C2 C8 C13 . . . . 109.32(11) ?
    C3 C2 C8 C1 . . . . 93.50(11) ?
    C7 C8 C13 O2 . . . . 169.30(13) ?
    C1 C8 C13 O2 . . . . 31.53(18) ?
    C2 C8 C13 O2 . . . . -31.55(17) ?
    C7 C8 C13 O1 . . . . -10.10(16) ?
    C1 C8 C13 O1 . . . . -147.87(11) ?
    C2 C8 C13 O1 . . . . 149.05(10) ?
    C4 C12 C11 C10 . . . . -2.25(19) ?
    C3 C2 C1 C15 . . . . 136.43(11) ?
    C8 C2 C1 C15 . . . . -109.52(12) ?
    C3 C2 C1 C8 . . . . -114.05(10) ?
    C3 C2 C1 C5 . . . . -16.31(12) ?
    C8 C2 C1 C5 . . . . 97.74(9) ?
    O4 C15 C1 C2 . . . . 150.54(12) ?
    O3 C15 C1 C2 . . . . -30.10(15) ?
    O4 C15 C1 C8 . . . . 71.47(16) ?
    O3 C15 C1 C8 . . . . -109.17(11) ?
    O4 C15 C1 C5 . . . . -60.80(16) ?
    O3 C15 C1 C5 . . . . 118.56(11) ?
    C7 C8 C1 C2 . . . . 116.16(10) ?
    C13 C8 C1 C2 . . . . -99.91(11) ?
    C7 C8 C1 C15 . . . . -124.75(11) ?
    C13 C8 C1 C15 . . . . 19.19(15) ?
    C2 C8 C1 C15 . . . . 119.09(12) ?
    C7 C8 C1 C5 . . . . 15.07(11) ?
    C13 C8 C1 C5 . . . . 159.00(10) ?
    C2 C8 C1 C5 . . . . -101.09(9) ?
    C4 C3 C9 C10 . . . . -0.89(17) ?
    C2 C3 C9 C10 . . . . 178.49(11) ?
    C7 C6 C5 O5 . . . . 143.12(10) ?
    C7 C6 C5 C4 . . . . -90.27(11) ?
    C7 C6 C5 C1 . . . . 15.91(12) ?
    C12 C4 C5 O5 . . . . 42.13(16) ?
    C3 C4 C5 O5 . . . . -147.04(10) ?
    C12 C4 C5 C6 . . . . -81.48(14) ?
    C3 C4 C5 C6 . . . . 89.36(11) ?
    C12 C4 C5 C1 . . . . 171.82(11) ?
    C3 C4 C5 C1 . . . . -17.34(12) ?
    C2 C1 C5 O5 . . . . 150.13(9) ?
    C15 C1 C5 O5 . . . . -4.12(15) ?
    C8 C1 C5 O5 . . . . -142.81(9) ?
    C2 C1 C5 C6 . . . . -85.17(10) ?
    C15 C1 C5 C6 . . . . 120.58(11) ?
    C8 C1 C5 C6 . . . . -18.11(11) ?
    C2 C1 C5 C4 . . . . 20.10(11) ?
    C15 C1 C5 C4 . . . . -134.15(10) ?
    C8 C1 C5 C4 . . . . 87.16(10) ?
    C3 C9 C10 C11 . . . . 1.14(18) ?
    C12 C11 C10 C9 . . . . 0.5(2) ?
    C6 C5 O5 C17 . . . . 172.52(10) ?
    C4 C5 O5 C17 . . . . 54.92(14) ?
    C1 C5 O5 C17 . . . . -67.78(13) ?
    O4 C15 O3 C16 . . . . -4.97(17) ?
    C1 C15 O3 C16 . . . . 175.68(10) ?
    O2 C13 O1 C14 . . . . 0.5(2) ?
    C8 C13 O1 C14 . . . . 179.94(12) ?
loop_
    _geom_hbond_atom_site_label_D
    _geom_hbond_atom_site_label_H
    _geom_hbond_atom_site_label_A
    _geom_hbond_site_symmetry_A
    _geom_hbond_distance_DH
    _geom_hbond_distance_HA
    _geom_hbond_distance_DA
    _geom_hbond_angle_DHA
    C6 H6 O2 1_545 0.95 2.53 3.3895(16) 151
    C10 H10 O5 6_556 0.95 2.54 3.2425(15) 131
    C7 H7 C9 2_656 0.95 2.86 3.773(2) 162
_iucr_refine_instructions_details
;
TITL I (RB12006) in C2/c
CELL 0.71073  23.8919   7.9999  15.4182  90.000  90.028  90.000
ZERR    8.00   0.0023   0.0008   0.0015   0.000   0.001   0.000
LATT 7
SYMM -X, Y, 0.5-Z
SFAC C  H  O
UNIT 136  128  40
L.S. 12
ACTA
BOND $H
FMAP 2
PLAN 20
CONF
MPLA 5 C5 C6 C7 C8 C1 C13 O1 C2 C4 C15
MPLA 5 C1 C2 C3 C4 C5 C8 C6 O1 C15
MPLA 6 C3 C4 C12 C11 C10 C9 C2 C5
SIZE 0.276 0.326 0.368
WGHT   0.050800   1.467000
FVAR 0.103320
TEMP -100
C1     1   0.369386   0.349809   0.669104  11.000000   0.020450 =
           0.019590   0.019350  -0.000020   0.001140   0.000060
C2     1   0.389587   0.396168   0.757025  11.000000   0.022730 =
           0.022030   0.020080  -0.002090   0.000510   0.001650
AFIX 13
H2     2   0.380946   0.510439   0.779644  11.000000  -1.200000
AFIX 0
C3     1   0.380223   0.250833   0.814350  11.000000   0.018400 =
           0.027410   0.020660   0.001130   0.001430   0.002380
C4     1   0.360952   0.114400   0.766579  11.000000   0.019070 =
           0.023940   0.022080   0.002500   0.001960   0.002390
C5     1   0.363971   0.154240   0.669902  11.000000   0.021890 =
           0.019130   0.020090  -0.000480   0.000080  -0.000090
C6     1   0.422651   0.095433   0.647750  11.000000   0.025670 =
           0.022590   0.019460  -0.000950   0.002520   0.003920
AFIX 43
H6     2   0.431712  -0.014629   0.629369  11.000000  -1.200000
AFIX 0
C7     1   0.459626   0.217684   0.657391  11.000000   0.021600 =
           0.025600   0.020360   0.002810   0.001990   0.002880
AFIX 43
H7     2   0.498981   0.203593   0.652537  11.000000  -1.200000
AFIX 0
C8     1   0.431902   0.378585   0.676636  11.000000   0.020930 =
           0.023230   0.021530   0.001400   0.000640  -0.000850
C9     1   0.387621   0.238218   0.903553  11.000000   0.022310 =
           0.041940   0.020530   0.000100   0.000500   0.002830
AFIX 43
H9     2   0.401233   0.330234   0.936307  11.000000  -1.200000
AFIX 0
C10    1   0.374627   0.087953   0.943449  11.000000   0.025200 =
           0.054020   0.022550   0.012070   0.002720   0.007270
AFIX 43
H10    2   0.378785   0.077829   1.004504  11.000000  -1.200000
AFIX 0
C11    1   0.355630  -0.048198   0.895852  11.000000   0.027040 =
           0.038010   0.036620   0.019000   0.007070   0.005990
AFIX 43
H11    2   0.346750  -0.149582   0.924827  11.000000  -1.200000
AFIX 0
C12    1   0.349453  -0.037881   0.806308  11.000000   0.025430 =
           0.025300   0.034650   0.006060   0.004340   0.001970
AFIX 43
H12    2   0.337747  -0.131891   0.773313  11.000000  -1.200000
AFIX 0
C13    1   0.454288   0.542716   0.647474  11.000000   0.025520 =
           0.024660   0.028900   0.002530  -0.001030  -0.002700
C14    1   0.530725   0.683485   0.585050  11.000000   0.040370 =
           0.035630   0.065390   0.011760   0.013890  -0.012920
AFIX 137
H14A   2   0.505729   0.736836   0.542919  11.000000  -1.500000
H14B   2   0.566788   0.659482   0.557469  11.000000  -1.500000
H14C   2   0.536524   0.758689   0.634417  11.000000  -1.500000
AFIX 0
C15    1   0.335387   0.456316   0.609778  11.000000   0.021930 =
           0.022190   0.023740   0.003610   0.000660  -0.001230
C16    1   0.270988   0.677232   0.601139  11.000000   0.027550 =
           0.030430   0.049630   0.014760  -0.001850   0.006250
AFIX 137
H16A   2   0.296619   0.758774   0.575226  11.000000  -1.500000
H16B   2   0.243580   0.735620   0.637428  11.000000  -1.500000
H16C   2   0.251462   0.616213   0.555058  11.000000  -1.500000
AFIX 0
C17    1   0.266578   0.119909   0.641837  11.000000   0.022720 =
           0.032850   0.038900  -0.005480  -0.001740  -0.001850
AFIX 137
H17A   2   0.258541   0.063834   0.696952  11.000000  -1.500000
H17B   2   0.240629   0.079589   0.597258  11.000000  -1.500000
H17C   2   0.262032   0.240883   0.648943  11.000000  -1.500000
AFIX 0
O1     3   0.505782   0.528846   0.615139  11.000000   0.027330 =
           0.029150   0.046800   0.008270   0.007860  -0.005200
O2     3   0.428982   0.672231   0.651733  11.000000   0.038660 =
           0.022700   0.076040   0.007860   0.014600   0.000240
O3     3   0.302362   0.561023   0.653720  11.000000   0.025690 =
           0.026050   0.030910   0.005290   0.001310   0.007460
O4     3   0.337427   0.446880   0.531988  11.000000   0.042610 =
           0.040130   0.022280   0.006190  -0.001430   0.005810
O5     3   0.322820   0.084036   0.616086  11.000000   0.022730 =
           0.027310   0.025070  -0.006420  -0.001440  -0.002150
HKLF 4
END
;
data_global
_journal_date_recd_electronic     2012-08-27
_journal_date_accepted     2012-08-29
_journal_name_full     'Acta Crystallographica, Section E'
_journal_year     2012
_journal_volume     68
_journal_issue     10
_journal_page_first     o2837
_journal_page_last     o2837
_journal_paper_category     QO
_journal_paper_doi     10.1107/S1600536812037233
_journal_coeditor_code     HG5246
_publ_contact_author_name     'Ren\'e T. Boer\'e'
_publ_contact_author_address
;
Department of Chemistry and Biochemistry,
University of Lethbridge,
Lethbridge, AB, Canada T1K 3M4
;
_publ_contact_author_email     'boere@uleth.ca'
_publ_contact_author_fax     '+14033292057'
_publ_contact_author_phone     '+14033292045'
_publ_section_title
;\
Dimethyl
7-methoxytetracyclo[6.4.0.0^2,4^.0^3,7^]dodeca-1(12),5,8,10-tetraene-3,4-\
dicarboxylate
;
loop_
    _publ_author_name
    _publ_author_footnote
    _publ_author_address
    'Moazeni, Amin' .
;
Department of Chemistry and Biochemistry,
University of Lethbridge,
Lethbridge, AB, Canada T1K 3M4
;
    'Bender, Christopher O.' .
;
Department of Chemistry and Biochemistry,
University of Lethbridge,
Lethbridge, AB, Canada T1K 3M4
;
    'Boer\'e, Ren\'e T.' .
;
Department of Chemistry and Biochemistry,
University of Lethbridge,
Lethbridge, AB, Canada T1K 3M4
;
