# Supplementary material for: Dimethyl 7-meth­oxy­tetra­cyclo­[6.4.0.02,4.03,7]dodeca-1(12),5,8,10-tetra­ene-3,4-dicarboxyl­ate
Source: Acta Crystallogr Sect E Struct Rep Online. 2012 Sep 5;68(Pt 10):o2837. doi: 10.1107/S1600536812037233 (PMC3470198; doi:10.1107/S1600536812037233)
Supplement: Supplementary file 2 [file e-68-o2837-Isup2.hkl]

# 
# h,k,l, Fc-squared, Fo-squared, sigma(Fo-squared) and status flag 
# 
data_I
_shelx_title ' test in C2/c' 
_shelx_refln_list_code          4 
_shelx_F_calc_maximum      375.09 
_exptl_crystal_F_000      1264.00 
_reflns_d_resolution_high  0.8001 
 
loop_ 
 _symmetry_equiv_pos_as_xyz 
 'x, y, z' 
 '-x, y, -z+1/2' 
 'x+1/2, y+1/2, z' 
 '-x+1/2, y+1/2, -z+1/2' 
 '-x, -y, -z' 
 'x, -y, z-1/2' 
 '-x+1/2, -y+1/2, -z' 
 'x+1/2, -y+1/2, z-1/2' 
 
_cell_length_a    23.8919 
_cell_length_b     7.9999 
_cell_length_c    15.4182 
_cell_angle_alpha  90.000 
_cell_angle_beta   90.028 
_cell_angle_gamma  90.000 
 
_shelx_F_squared_multiplier     1.000 
 
loop_ 
 _refln_index_h 
 _refln_index_k 
 _refln_index_l 
 _refln_F_squared_calc 
 _refln_F_squared_meas 
 _refln_F_squared_sigma 
 _refln_observed_status 
   2   0   0      146.76      166.78      3.31 o 
   4   0   0    49046.10    49102.92    573.28 o 
   6   0   0     7239.65     7272.24     53.30 o 
   8   0   0     7402.00     7697.97     61.55 o 
  10   0   0    11578.42    12344.47    141.59 o 
  12   0   0       57.25       83.51     17.75 o 
  14   0   0     1242.94     1302.52     18.68 o 
  16   0   0     3431.05     3909.08     45.97 o 
  18   0   0      194.84      228.92     10.31 o 
  20   0   0     1103.22      951.27     22.24 o 
  22   0   0        4.06       -5.27      9.37 o 
  24   0   0      163.29      132.88     17.22 o 
  26   0   0     2014.15     1851.66     45.69 o 
  28   0   0      205.73      225.62     21.16 o 
   1   1   0     9705.70     9331.19    124.60 o 
   3   1   0    17477.64    16801.65    124.55 o 
   5   1   0    10793.20    10493.31     64.84 o 
   7   1   0     5345.27     5553.73     30.88 o 
   9   1   0       76.71       95.94      3.16 o 
  11   1   0     5442.68     5658.42     36.05 o 
  13   1   0      450.57      475.88      6.40 o 
  15   1   0        3.51        5.41      2.32 o 
  17   1   0      932.95      957.92     11.86 o 
  19   1   0     4338.96     4485.19     43.39 o 
  21   1   0      624.68      584.55     15.47 o 
  23   1   0      169.07      163.84     10.70 o 
  25   1   0     1481.39     1371.25     27.50 o 
  27   1   0      142.42      150.14     12.85 o 
  29   1   0        0.00       -5.91      8.46 o 
   0   2   0    10577.54    10038.14    117.97 o 
   2   2   0     5177.84     5182.37     37.37 o 
   4   2   0     1228.81     1161.65     11.04 o 
   6   2   0    31750.60    30508.19    349.63 o 
   8   2   0     2410.53     2540.62     24.45 o 
  10   2   0      212.21      164.40      4.36 o 
  12   2   0     7752.52     8281.73     62.56 o 
  14   2   0     1607.45     1602.16     14.05 o 
  16   2   0       34.99       49.29      4.09 o 
  18   2   0       78.20       84.49      5.54 o 
  20   2   0     2184.08     2103.13     25.93 o 
  22   2   0       42.30       25.04      7.02 o 
  24   2   0       66.27       81.14      8.99 o 
  26   2   0       37.15       29.97      9.37 o 
  28   2   0       31.79       27.38      9.58 o 
   1   3   0       22.70       18.78      1.74 o 
   3   3   0      190.70      155.96      3.58 o 
   5   3   0     8560.29     8918.91     46.89 o 
   7   3   0     6109.72     5810.92     52.21 o 
   9   3   0      121.61      165.63      4.63 o 
  11   3   0      599.89      615.96      7.69 o 
  13   3   0      295.52      270.29      7.40 o 
  15   3   0       98.17      120.04      5.78 o 
  17   3   0       93.11      102.40      6.36 o 
  19   3   0      997.27     1015.20     17.71 o 
  21   3   0      846.97      925.46     19.18 o 
  23   3   0      887.13      812.90     18.74 o 
  25   3   0      498.39      463.12     17.76 o 
  27   3   0      302.60      304.34     16.36 o 
   0   4   0     1966.53     2112.64     15.83 o 
   2   4   0     2158.00     2032.95     13.33 o 
   4   4   0     2601.10     3017.35     16.22 o 
   6   4   0     4618.69     4880.69     25.04 o 
   8   4   0      370.69      403.54      6.63 o 
  10   4   0      759.58      759.11      9.01 o 
  12   4   0       54.32       68.20      4.59 o 
  14   4   0     1008.64     1076.26     15.46 o 
  16   4   0      917.31      921.27     13.18 o 
  18   4   0     1273.15     1271.94     17.06 o 
  20   4   0     2028.21     2051.05     40.84 o 
  22   4   0      265.52      253.43     12.53 o 
  24   4   0      590.25      632.52     18.07 o 
  26   4   0      355.41      371.70     15.73 o 
   1   5   0     1889.54     1810.85     15.21 o 
   3   5   0       90.24       70.60      4.37 o 
   5   5   0      706.38      746.25      9.47 o 
   7   5   0       10.60        5.32      3.01 o 
   9   5   0       21.62       19.63      3.60 o 
  11   5   0        1.29        1.04      3.39 o 
  13   5   0     1981.66     1831.14     22.19 o 
  15   5   0        1.14       -2.05      4.24 o 
  17   5   0      199.98      199.45      8.79 o 
  19   5   0     1632.61     1589.42     37.94 o 
  21   5   0        7.67        7.57      7.77 o 
  23   5   0      452.52      467.54     18.37 o 
  25   5   0       16.04       16.74      9.12 o 
   0   6   0     1316.14     1295.11     20.61 o 
   2   6   0     1143.98     1093.88     13.65 o 
   4   6   0     1585.20     1577.83     16.22 o 
   6   6   0      166.66      200.67      7.64 o 
   8   6   0      188.23      172.79      8.05 o 
  10   6   0      770.41      763.97     12.39 o 
  12   6   0       13.85       10.43      4.39 o 
  14   6   0     2063.86     1995.51     23.54 o 
  16   6   0      126.79      137.57      9.12 o 
  18   6   0      257.34      245.26     12.27 o 
  20   6   0        0.01        4.76      7.35 o 
  22   6   0      336.56      342.76     24.83 o 
   1   7   0      616.31      596.20     11.68 o 
   3   7   0      263.81      270.45      8.77 o 
   5   7   0      457.39      442.53     10.47 o 
   7   7   0        0.10        3.54      4.27 o 
   9   7   0       26.22       18.35      5.00 o 
  11   7   0        0.13        1.36      5.20 o 
  13   7   0        2.24        2.09      5.66 o 
  15   7   0       27.53       23.48      6.82 o 
  17   7   0      203.33      174.82     12.90 o 
  19   7   0      123.41      170.02     13.32 o 
  21   7   0      106.89      111.14     14.68 o 
   0   8   0      324.31      240.52     15.86 o 
   2   8   0      124.66      120.48      9.16 o 
   4   8   0      301.18      396.54     12.81 o 
   6   8   0      870.25      905.36     18.03 o 
   8   8   0     1491.32     1642.10     23.48 o 
  10   8   0       73.36       83.21      8.12 o 
  12   8   0      174.98      185.38     11.25 o 
  14   8   0        9.20       10.82      6.79 o 
  16   8   0      506.88      528.84     19.65 o 
   1   9   0      769.71      779.24     18.09 o 
   3   9   0       29.12       19.41      6.48 o 
   5   9   0      348.29      400.91     13.92 o 
   7   9   0      350.84      326.81     15.18 o 
   9   9   0      117.70      114.23     10.86 o 
  11   9   0      115.30      144.50     12.92 o 
  13   9   0        0.36        2.00      7.62 o 
 -29   1   1       74.85       87.05     11.91 o 
 -27   1   1      205.55      200.65     15.01 o 
 -25   1   1      199.57      179.86     12.81 o 
 -23   1   1      419.61      383.68     13.79 o 
 -21   1   1      767.20      647.01     14.21 o 
 -19   1   1     1562.38     1550.82     19.30 o 
 -17   1   1     1183.00     1371.56     15.08 o 
 -15   1   1      714.56      794.81      8.64 o 
 -13   1   1      251.28      243.50      5.12 o 
 -11   1   1     8197.52     9224.81     74.85 o 
  -9   1   1    10691.83    10997.95     67.83 o 
  -7   1   1    39792.75    39549.92    172.46 o 
  -5   1   1    15071.15    15109.69     72.69 o 
  -3   1   1    11232.47    11271.34     84.79 o 
  -1   1   1    18139.40    17219.64    170.60 o 
   1   1   1    13601.60    12613.91    142.98 o 
   3   1   1    17293.54    16044.51    140.15 o 
   5   1   1    12246.64    12023.21    125.11 o 
   7   1   1     1241.87     1043.24      8.93 o 
   9   1   1        1.31        1.09      1.50 o 
  11   1   1        1.58        9.03      1.87 o 
  13   1   1     4542.33     4721.58     34.07 o 
  15   1   1      380.55      335.31      6.60 o 
  17   1   1     1505.40     1565.41     16.70 o 
  19   1   1        0.95       -3.73      3.80 o 
  21   1   1      126.98      135.26      9.86 o 
  23   1   1      200.36      187.32     12.39 o 
  25   1   1       28.69       19.83      8.50 o 
  27   1   1      223.78      227.40     14.28 o 
  29   1   1      196.79      236.48     15.79 o 
 -28   2   1      159.20      176.52     15.01 o 
 -26   2   1       64.42       55.30     10.17 o 
 -24   2   1       38.90       28.96      7.42 o 
 -22   2   1     3755.43     3443.61     34.68 o 
 -20   2   1     2279.83     2136.01     26.32 o 
 -18   2   1      928.90      912.99     13.80 o 
 -16   2   1      460.23      461.31      7.74 o 
 -14   2   1      603.02      563.87      7.73 o 
 -12   2   1      707.65      600.51      7.35 o 
 -10   2   1     1389.90     1439.16     11.48 o 
  -8   2   1     6519.32     6394.46     45.18 o 
  -6   2   1     3115.80     3089.88     22.04 o 
  -4   2   1     4220.28     3957.18     27.48 o 
  -2   2   1       10.81       20.40      1.96 o 
   0   2   1    25059.20    23710.12    167.69 o 
   2   2   1     1722.05     1627.78     11.41 o 
   4   2   1    13047.48    12613.65     84.87 o 
   6   2   1     7658.15     7393.20     67.82 o 
   8   2   1      788.87      728.36     10.58 o 
  10   2   1      421.43      427.97      7.24 o 
  12   2   1      418.57      423.82      6.18 o 
  14   2   1       20.21       11.98      2.57 o 
  16   2   1      475.80      529.31      8.63 o 
  18   2   1     1706.98     1672.54     17.80 o 
  20   2   1      322.75      334.01     11.04 o 
  22   2   1      440.86      392.04     13.55 o 
  24   2   1        1.08        7.89      7.47 o 
  26   2   1      372.37      381.43     16.95 o 
  28   2   1      111.29      122.14     13.10 o 
 -27   3   1      121.54      124.76     11.97 o 
 -25   3   1     1306.44     1196.94     23.42 o 
 -23   3   1       19.26       11.92      6.76 o 
 -21   3   1      426.29      417.93     13.73 o 
 -19   3   1        2.36        2.51      5.14 o 
 -17   3   1       88.23       78.70      6.04 o 
 -15   3   1       38.45       36.37      3.81 o 
 -13   3   1     8132.59     8060.39     67.13 o 
 -11   3   1     3035.24     3206.79     30.72 o 
  -9   3   1      970.95     1045.84      9.77 o 
  -7   3   1      235.03      281.66      5.12 o 
  -5   3   1    13223.15    13405.04    107.33 o 
  -3   3   1     1115.32      969.38      7.14 o 
  -1   3   1    12229.49    12404.49    103.03 o 
   1   3   1     8004.67     7623.63     55.36 o 
   3   3   1     3271.54     3445.65     21.55 o 
   5   3   1      770.99      755.78      7.66 o 
   7   3   1      595.46      566.89      7.09 o 
   9   3   1      274.25      250.31      5.15 o 
  11   3   1     7185.58     6968.39     63.29 o 
  13   3   1       34.40       45.83      3.53 o 
  15   3   1      962.06      996.87     11.48 o 
  17   3   1     1197.92     1207.90     18.36 o 
  19   3   1     6261.91     6103.71     75.72 o 
  21   3   1      845.80      918.94     21.64 o 
  23   3   1       42.00       43.58      7.98 o 
  25   3   1      292.52      279.28     15.30 o 
  27   3   1        3.96        3.24      8.15 o 
 -26   4   1      624.86      631.77     19.07 o 
 -24   4   1      271.16      308.09     14.24 o 
 -22   4   1      814.76      789.70     18.93 o 
 -20   4   1      406.07      426.47     12.65 o 
 -18   4   1      567.17      561.78     12.25 o 
 -16   4   1     2890.96     2852.14     37.84 o 
 -14   4   1     1728.61     1759.49     18.16 o 
 -12   4   1      563.18      598.39      8.66 o 
 -10   4   1     3454.26     3801.98     43.46 o 
  -8   4   1      275.10      245.93      5.52 o 
  -6   4   1     2023.89     2158.67     18.70 o 
  -4   4   1     1103.00     1074.99      9.54 o 
  -2   4   1     1023.87     1002.31      7.83 o 
   0   4   1      344.21      421.18      5.27 o 
   2   4   1       92.44      100.57      3.65 o 
   4   4   1     1272.28     1244.91      9.40 o 
   6   4   1       52.47       30.12      2.78 o 
   8   4   1      327.42      319.44      6.11 o 
  10   4   1     2821.99     2938.69     26.76 o 
  12   4   1     1905.46     1916.83     14.14 o 
  14   4   1      374.13      325.86      8.50 o 
  16   4   1      531.35      517.00     10.52 o 
  18   4   1        9.45        8.25      4.35 o 
  20   4   1      882.50      893.17     16.73 o 
  22   4   1       57.60       57.75      8.39 o 
  24   4   1      337.46      369.20     15.03 o 
  26   4   1       42.40       46.34      9.79 o 
 -25   5   1      176.73      170.21     14.35 o 
 -23   5   1       19.00       16.63      8.66 o 
 -21   5   1     1400.85     1486.70     32.30 o 
 -19   5   1      222.55      219.14     11.61 o 
 -17   5   1       63.89       70.73      7.28 o 
 -15   5   1      258.16      236.47      8.25 o 
 -13   5   1      676.46      659.52     10.70 o 
 -11   5   1      808.10      847.21     11.40 o 
  -9   5   1      165.65      178.74      6.40 o 
  -7   5   1       19.83       23.90      3.49 o 
  -5   5   1     2023.46     1907.54     14.96 o 
  -3   5   1        6.52        3.13      2.70 o 
  -1   5   1       78.04      124.32      4.99 o 
   1   5   1     1526.95     1662.95     13.03 o 
   3   5   1      809.45      897.54     10.07 o 
   5   5   1        6.54       12.88      3.12 o 
   7   5   1     4572.89     4326.63     33.10 o 
   9   5   1      158.98      225.72      6.19 o 
  11   5   1     8429.42     8444.98     65.16 o 
  13   5   1     2295.58     2298.59     19.70 o 
  15   5   1     7508.28     7352.06     83.61 o 
  17   5   1     2218.80     2249.50     20.90 o 
  19   5   1       89.94      108.13      9.03 o 
  21   5   1     2537.51     2538.73     81.18 o 
  23   5   1        3.22        4.36      7.86 o 
  25   5   1      150.17      173.20     14.32 o 
 -22   6   1        0.73        6.97      8.57 o 
 -20   6   1      228.54      264.74     14.68 o 
 -18   6   1        5.11        2.90      6.27 o 
 -16   6   1     1223.81     1216.57     23.35 o 
 -14   6   1     3186.90     3181.23     46.40 o 
 -12   6   1     1561.44     1385.47     16.46 o 
 -10   6   1     1975.17     2026.37     23.26 o 
  -8   6   1      850.90      788.40     12.51 o 
  -6   6   1      126.75      123.08      6.91 o 
  -4   6   1     3208.30     3255.32     21.32 o 
  -2   6   1     2330.55     2186.99     18.68 o 
   0   6   1      634.24      606.40     10.75 o 
   2   6   1     2177.06     2145.97     22.13 o 
   4   6   1      448.96      465.93      9.78 o 
   6   6   1      931.60      879.48     12.70 o 
   8   6   1      148.96      119.58      6.76 o 
  10   6   1      684.44      695.53     13.50 o 
  12   6   1      204.55      228.44      9.65 o 
  14   6   1      242.96      200.94      9.79 o 
  16   6   1       92.55       79.41      8.46 o 
  18   6   1      841.71      773.53     18.23 o 
  20   6   1      399.86      388.58     16.45 o 
  22   6   1      145.99      138.54     19.46 o 
 -21   7   1      139.52      194.28     17.13 o 
 -19   7   1       12.36       20.22     10.06 o 
 -17   7   1      369.11      372.28     16.36 o 
 -15   7   1       92.74       94.11      8.62 o 
 -13   7   1        0.15        3.72      5.20 o 
 -11   7   1      941.23      872.26     14.36 o 
  -9   7   1      599.01      530.69     11.51 o 
  -7   7   1      271.32      251.49      8.84 o 
  -5   7   1     1383.76     1243.06     18.19 o 
  -3   7   1      587.89      623.30     11.78 o 
  -1   7   1     4544.56     4644.20     43.11 o 
   1   7   1     6298.63     6255.79     38.76 o 
   3   7   1       30.66       19.04      5.00 o 
   5   7   1     4377.06     4371.15     36.63 o 
   7   7   1      111.67      100.30      7.51 o 
   9   7   1     2517.78     2484.75     25.86 o 
  11   7   1        0.50       -1.04      5.46 o 
  13   7   1      294.64      269.61     11.96 o 
  15   7   1      273.43      230.39     11.93 o 
  17   7   1       41.87       38.25      7.53 o 
  19   7   1       33.28       45.18      9.40 o 
  21   7   1      202.74      226.60     17.63 o 
 -16   8   1      304.62      329.43     19.56 o 
 -14   8   1      133.82      139.95     12.12 o 
 -12   8   1      371.91      380.79     16.37 o 
 -10   8   1     1249.79     1213.93     20.80 o 
  -8   8   1       24.56       18.01      6.25 o 
  -6   8   1      881.97      833.20     17.57 o 
  -4   8   1      686.49      650.45     15.59 o 
  -2   8   1      257.07      242.81      9.93 o 
   0   8   1      174.63      175.84      9.06 o 
   2   8   1      307.86      330.44     11.03 o 
   4   8   1      132.97      127.73      8.52 o 
   6   8   1       26.14       19.51      5.60 o 
   8   8   1      274.79      273.63     11.61 o 
  10   8   1        4.97        0.23      5.75 o 
  12   8   1       80.73       86.43      9.18 o 
  14   8   1      201.19      212.03     12.19 o 
  16   8   1        2.77        3.84      7.16 o 
 -11   9   1      520.98      597.97     20.91 o 
  -9   9   1      413.78      448.35     16.45 o 
  -7   9   1       53.71       50.55      7.66 o 
  -5   9   1      425.92      499.83     15.29 o 
  -3   9   1      272.47      310.83     12.78 o 
  -1   9   1       52.82       81.64      8.54 o 
   1   9   1       57.74       52.86      7.60 o 
   3   9   1       62.11       88.92      8.77 o 
   5   9   1        1.07        2.80      5.82 o 
   7   9   1       40.43       57.84      8.54 o 
   9   9   1        0.00        2.08      7.31 o 
  11   9   1       89.63      102.20     11.69 o 
 -28   0   2       28.89       36.35     13.47 o 
 -26   0   2      443.25      414.34     37.47 o 
 -24   0   2      280.81      287.90     16.26 o 
 -22   0   2      668.97      603.55     20.13 o 
 -20   0   2      899.51      837.42     32.01 o 
 -18   0   2       75.46       62.27      7.27 o 
 -16   0   2       95.15       84.79      7.88 o 
 -14   0   2     1321.12     1282.73     19.62 o 
 -12   0   2    20068.40    21456.99    206.74 o 
 -10   0   2    26284.64    27812.97    256.25 o 
  -8   0   2     1013.12      977.01     16.68 o 
  -6   0   2    28985.34    26761.94    756.05 o 
  -4   0   2    17377.84    16558.58    229.06 o 
  -2   0   2    40984.03    40518.77    435.49 o 
   0   0   2    17218.35    17454.64    220.49 o 
   2   0   2    17249.34    15801.81    460.21 o 
   4   0   2     2751.57     2721.46     42.45 o 
   6   0   2    98982.03    95079.30   1342.69 o 
   8   0   2     3760.06     3781.00     41.51 o 
  10   0   2    16608.25    17157.99    184.47 o 
  12   0   2      583.09      735.07      9.96 o 
  14   0   2     1491.85     1724.55     21.08 o 
  16   0   2     3718.88     3992.70     53.40 o 
  18   0   2     4802.61     4696.97     89.94 o 
  20   0   2     2500.71     2638.12     66.10 o 
  22   0   2     1119.69     1087.65     32.46 o 
  24   0   2      205.13      211.40     17.88 o 
  26   0   2       46.02       56.66     13.57 o 
  28   0   2     1626.04     1652.34     86.65 o 
 -29   1   2      434.79      457.36     19.54 o 
 -27   1   2      113.14      124.23     12.70 o 
 -25   1   2       41.58       33.54      7.78 o 
 -23   1   2      540.11      472.69     13.35 o 
 -21   1   2      268.25      254.09     10.22 o 
 -19   1   2     1286.21     1236.99     16.02 o 
 -17   1   2      139.64      120.82      6.20 o 
 -15   1   2     1680.07     1708.61     12.07 o 
 -13   1   2    24511.06    26134.82    181.41 o 
 -11   1   2      443.73      370.36      5.40 o 
  -9   1   2     6501.58     6699.76     42.09 o 
  -7   1   2      786.77      932.96      9.43 o 
  -5   1   2    25637.14    24979.41    168.98 o 
  -3   1   2     9317.19     9287.52     57.39 o 
  -1   1   2    13313.96    12769.88     96.50 o 
   1   1   2    12760.53    12317.68    144.05 o 
   3   1   2      233.29      206.17      3.32 o 
   5   1   2      615.14      616.31     12.08 o 
   7   1   2    10962.95    10911.66    117.35 o 
   9   1   2     1645.02     1629.49     17.58 o 
  11   1   2     1547.14     1584.32     14.99 o 
  13   1   2        6.77       21.29      2.31 o 
  15   1   2      673.45      590.77     10.22 o 
  17   1   2     1846.44     1932.55     24.65 o 
  19   1   2      515.44      542.43     11.20 o 
  21   1   2     1585.20     1504.96     24.51 o 
  23   1   2      219.47      198.96     12.98 o 
  25   1   2       89.93       87.79     11.10 o 
  27   1   2       66.90       54.43      9.68 o 
  29   1   2      304.54      351.28     17.74 o 
 -28   2   2        1.85        3.18      8.37 o 
 -26   2   2      340.65      316.68     14.53 o 
 -24   2   2     2122.22     2039.96     28.81 o 
 -22   2   2      591.56      610.50     16.21 o 
 -20   2   2     1682.19     1697.41     19.44 o 
 -18   2   2      330.98      293.98      9.57 o 
 -16   2   2     4279.22     4365.63     37.41 o 
 -14   2   2      537.00      506.96      7.39 o 
 -12   2   2     3765.78     4167.07     27.04 o 
 -10   2   2      440.83      419.46      5.96 o 
  -8   2   2      405.20      497.32      5.85 o 
  -6   2   2        1.33       10.63      1.76 o 
  -4   2   2       38.66       32.24      2.15 o 
  -2   2   2     3077.17     2912.93     19.53 o 
   0   2   2      635.50      710.73      6.30 o 
   2   2   2     3076.35     2875.11     19.27 o 
   4   2   2     4948.71     5187.00     42.78 o 
   6   2   2     3312.44     3206.49     26.22 o 
   8   2   2        3.90       14.73      2.40 o 
  10   2   2     5083.60     5224.88     46.30 o 
  12   2   2     6999.34     7194.26     65.42 o 
  14   2   2      481.61      475.54      7.55 o 
  16   2   2     1621.94     1511.59     20.89 o 
  18   2   2       34.67       36.70      5.16 o 
  20   2   2       20.50       25.57      5.08 o 
  22   2   2      375.19      372.25     14.97 o 
  24   2   2        7.23        8.71      7.79 o 
  26   2   2       61.39       56.09     10.05 o 
  28   2   2      137.63      143.14     13.62 o 
 -27   3   2        1.73       -3.01      7.50 o 
 -25   3   2       49.15       48.83      8.58 o 
 -23   3   2       39.16       22.25      7.14 o 
 -21   3   2      294.40      333.71     13.82 o 
 -19   3   2     5516.35     5300.04     64.27 o 
 -17   3   2     3411.84     3318.37     25.06 o 
 -15   3   2      108.37      121.27      5.41 o 
 -13   3   2      202.55      235.82      6.00 o 
 -11   3   2      313.29      347.27      6.34 o 
  -9   3   2     4674.38     4828.54     38.08 o 
  -7   3   2     3984.00     4053.68     39.88 o 
  -5   3   2      622.11      528.33      6.04 o 
  -3   3   2      135.90      150.90      3.33 o 
  -1   3   2      559.27      485.05      7.54 o 
   1   3   2     1859.12     1867.81     15.71 o 
   3   3   2     1151.44     1176.49     14.49 o 
   5   3   2     4420.34     4658.30     41.03 o 
   7   3   2     5379.23     5627.68     52.17 o 
   9   3   2      679.24      657.04      7.31 o 
  11   3   2     1448.71     1452.90     17.30 o 
  13   3   2      777.36      665.47      9.62 o 
  15   3   2       25.95       21.56      4.08 o 
  17   3   2      620.98      618.17     11.08 o 
  19   3   2     1346.93     1285.79     20.83 o 
  21   3   2      698.33      654.52     14.81 o 
  23   3   2      356.96      362.73     13.82 o 
  25   3   2       93.21       87.40     10.76 o 
  27   3   2       19.98       19.26      9.18 o 
 -26   4   2      411.46      395.20     18.38 o 
 -24   4   2      450.03      436.84     15.80 o 
 -22   4   2       80.83       86.01      8.14 o 
 -20   4   2       13.69       18.15      5.95 o 
 -18   4   2     3200.32     3045.20     36.27 o 
 -16   4   2      824.70      770.83     11.58 o 
 -14   4   2     1029.46     1076.55     12.55 o 
 -12   4   2       94.12      103.62      5.22 o 
 -10   4   2       91.42       99.61      4.82 o 
  -8   4   2      487.03      471.08      7.63 o 
  -6   4   2     1026.71     1162.31      9.64 o 
  -4   4   2      771.73      807.79      7.52 o 
  -2   4   2     7717.17     8400.82     68.57 o 
   0   4   2     2304.82     2431.30     16.57 o 
   2   4   2     5928.62     6574.61     40.04 o 
   4   4   2     1641.21     1914.87     11.50 o 
   6   4   2      861.34     1073.45      9.84 o 
   8   4   2     1706.33     1774.93     12.32 o 
  10   4   2      194.68      164.54      5.41 o 
  12   4   2      769.28      727.63      9.92 o 
  14   4   2      367.39      366.63      8.79 o 
  16   4   2      104.62       88.80      6.27 o 
  18   4   2     4512.13     4414.56     56.03 o 
  20   4   2       12.30       21.95      5.33 o 
  22   4   2       70.19       73.61      8.74 o 
  24   4   2      106.52      124.11     11.12 o 
  26   4   2        4.46        6.84      8.66 o 
 -25   5   2      268.81      275.68     16.73 o 
 -23   5   2      138.31      149.98     13.05 o 
 -21   5   2       40.72       34.31      7.64 o 
 -19   5   2      144.47      182.17     11.15 o 
 -17   5   2      349.28      342.02     11.36 o 
 -15   5   2      147.15      137.86      7.42 o 
 -13   5   2     1300.56     1253.28     16.04 o 
 -11   5   2     2148.98     2008.62     24.86 o 
  -9   5   2     2122.71     2039.59     27.23 o 
  -7   5   2      496.32      495.05      8.73 o 
  -5   5   2        0.01        2.65      3.03 o 
  -3   5   2      500.92      489.09     16.67 o 
  -1   5   2      236.44      219.71      5.98 o 
   1   5   2     3740.91     3772.59     26.66 o 
   3   5   2      220.29      217.56      6.10 o 
   5   5   2        1.75        2.72      2.83 o 
   7   5   2      415.65      390.19      7.80 o 
   9   5   2      260.75      227.55      6.95 o 
  11   5   2     1464.19     1406.12     13.86 o 
  13   5   2       88.54       86.14      6.19 o 
  15   5   2       46.77       39.04      4.97 o 
  17   5   2       14.71        8.04      4.33 o 
  19   5   2      846.59      851.44     14.26 o 
  21   5   2      631.67      662.01     17.55 o 
  23   5   2        5.77        3.52      9.11 o 
  25   5   2       10.09       10.77     10.63 o 
 -22   6   2        8.91       21.23      9.06 o 
 -20   6   2        0.30       -1.61      7.46 o 
 -18   6   2      170.61      156.46     12.48 o 
 -16   6   2       75.28       81.87      8.81 o 
 -14   6   2       88.93       99.58      6.89 o 
 -12   6   2      951.33      869.57     16.68 o 
 -10   6   2      834.56      853.43     13.16 o 
  -8   6   2      502.98      449.05     10.26 o 
  -6   6   2     1944.68     1912.25     21.42 o 
  -4   6   2       60.23       73.15      5.65 o 
  -2   6   2      163.90      158.83      6.96 o 
   0   6   2       16.81       14.72      4.14 o 
   2   6   2      529.44      463.63      9.71 o 
   4   6   2     1472.55     1529.68     15.76 o 
   6   6   2     4751.01     4534.65     37.15 o 
   8   6   2      419.72      381.08     10.32 o 
  10   6   2     3167.36     3079.87     27.64 o 
  12   6   2     1785.45     1736.85     24.27 o 
  14   6   2      969.35      925.92     27.87 o 
  16   6   2       24.46       23.04      6.37 o 
  18   6   2      287.42      261.73     12.22 o 
  20   6   2      152.48      139.97     14.19 o 
  22   6   2       48.74       35.07     13.57 o 
 -21   7   2      874.22     1047.52     29.26 o 
 -19   7   2      136.84      159.58     14.47 o 
 -17   7   2        5.45        4.44      6.47 o 
 -15   7   2      208.89      232.85     12.13 o 
 -13   7   2      286.49      322.95     10.09 o 
 -11   7   2       85.59       61.87      6.30 o 
  -9   7   2      541.56      527.01     12.41 o 
  -7   7   2       26.12       14.21      4.96 o 
  -5   7   2      347.05      351.35     10.73 o 
  -3   7   2      619.43      615.07     12.92 o 
  -1   7   2       34.04       39.92      5.64 o 
   1   7   2      163.67      173.28      8.41 o 
   3   7   2      110.29      110.65      7.62 o 
   5   7   2      302.75      331.05     10.34 o 
   7   7   2      117.53      113.69      7.84 o 
   9   7   2       64.76       48.50      6.39 o 
  11   7   2      232.56      232.86     11.58 o 
  13   7   2        0.83       -2.68      5.82 o 
  15   7   2        4.57       15.02      6.64 o 
  17   7   2        2.55        5.11      6.31 o 
  19   7   2       31.93       48.53      9.68 o 
  21   7   2       93.52      118.18     14.85 o 
 -16   8   2      189.70      220.20     17.10 o 
 -14   8   2      108.67      122.71     14.16 o 
 -12   8   2      380.97      393.53     14.91 o 
 -10   8   2        4.62        4.45      5.82 o 
  -8   8   2      478.17      492.75     13.13 o 
  -6   8   2        6.48       19.18      5.63 o 
  -4   8   2       19.92       35.04      6.09 o 
  -2   8   2      465.30      414.63     11.82 o 
   0   8   2      745.41      783.99     15.46 o 
   2   8   2      372.67      332.08     11.14 o 
   4   8   2     1121.75     1109.56     17.76 o 
   6   8   2      116.07      144.92      9.33 o 
   8   8   2       57.08       65.42      7.36 o 
  10   8   2      381.29      407.34     14.74 o 
  12   8   2      162.38      199.31     11.71 o 
  14   8   2       67.63       75.85      9.15 o 
  16   8   2      115.53      131.85     11.34 o 
 -11   9   2      349.29      323.94     15.18 o 
  -9   9   2       10.14        7.54      6.33 o 
  -7   9   2       98.04      122.68      9.83 o 
  -5   9   2      247.69      257.51     12.06 o 
  -3   9   2       83.24       93.12      9.12 o 
  -1   9   2      745.60      796.83     18.33 o 
   1   9   2     1218.56     1275.12     22.47 o 
   3   9   2       42.98       39.85      7.17 o 
   5   9   2       31.30       19.88      7.09 o 
   7   9   2      324.36      324.54     14.15 o 
   9   9   2        0.65       -0.21      6.54 o 
  11   9   2       21.14       15.18      7.54 o 
 -29   1   3       11.30        1.86      8.96 o 
 -27   1   3       15.97       12.96      7.92 o 
 -25   1   3        6.38        6.67      6.78 o 
 -23   1   3       43.14       43.48      6.78 o 
 -21   1   3      498.75      497.84     13.04 o 
 -19   1   3      902.39     1002.25     13.77 o 
 -17   1   3      223.42      229.90      7.33 o 
 -15   1   3      638.83      766.20     10.80 o 
 -13   1   3       29.78       25.59      2.48 o 
 -11   1   3     3886.43     4269.77     36.39 o 
  -9   1   3     8247.91     8545.28     61.16 o 
  -7   1   3       81.22      107.44      2.93 o 
  -5   1   3      515.83      489.66      5.22 o 
  -3   1   3     4558.04     4470.57     21.71 o 
  -1   1   3     8071.93     7543.42     22.45 o 
   1   1   3       47.11       74.11      2.99 o 
   3   1   3      896.61      847.86     15.55 o 
   5   1   3      406.54      383.09      4.38 o 
   7   1   3      626.45      534.25      6.38 o 
   9   1   3     1615.89     1610.81     19.49 o 
  11   1   3      765.68      746.23      9.16 o 
  13   1   3      545.68      677.72      7.84 o 
  15   1   3      159.97      188.20      6.29 o 
  17   1   3     1021.08     1080.55     14.15 o 
  19   1   3       31.16       38.38      5.58 o 
  21   1   3     1956.32     1881.58     23.11 o 
  23   1   3      370.78      393.71     15.90 o 
  25   1   3      399.08      417.24     17.09 o 
  27   1   3      328.07      343.52     17.09 o 
  29   1   3       43.49       38.61     10.17 o 
 -28   2   3      135.25      133.15     12.04 o 
 -26   2   3      315.15      301.27     14.24 o 
 -24   2   3      211.04      214.82     11.96 o 
 -22   2   3       16.29       21.68      6.12 o 
 -20   2   3       44.89       66.40      6.16 o 
 -18   2   3      355.36      353.23      9.33 o 
 -16   2   3     1181.08     1304.70     14.34 o 
 -14   2   3     2635.28     2632.13     30.28 o 
 -12   2   3      180.31      159.17      4.62 o 
 -10   2   3     3976.72     3951.92     31.47 o 
  -8   2   3        3.27       -0.37      1.62 o 
  -6   2   3    13490.20    13798.42    121.46 o 
  -4   2   3     8689.77     8486.74     49.68 o 
  -2   2   3    13135.02    12674.30     74.27 o 
   0   2   3    21173.79    20243.93    170.24 o 
   2   2   3    21674.09    20389.70    164.28 o 
   4   2   3      323.17      281.04      4.65 o 
   6   2   3        4.15        4.31      1.51 o 
   8   2   3        0.47        0.96      1.55 o 
  10   2   3      433.38      461.51      6.15 o 
  12   2   3      507.27      450.13      8.49 o 
  14   2   3      724.64      830.51     11.73 o 
  16   2   3      284.85      308.86      8.38 o 
  18   2   3      645.83      662.94     12.39 o 
  20   2   3     2768.04     2747.76     33.89 o 
  22   2   3        0.69        1.70      5.58 o 
  24   2   3      261.17      293.11     14.98 o 
  26   2   3      871.83      874.46     23.53 o 
  28   2   3      213.11      233.27     15.42 o 
 -27   3   3      333.10      281.92     14.71 o 
 -25   3   3      352.60      362.53     15.03 o 
 -23   3   3      591.13      554.49     16.57 o 
 -21   3   3      269.25      286.91     10.34 o 
 -19   3   3     6339.87     6054.17     62.54 o 
 -17   3   3      530.39      526.07     10.80 o 
 -15   3   3     1866.85     1960.38     17.69 o 
 -13   3   3      230.26      216.12      5.86 o 
 -11   3   3     3130.26     3120.99     21.92 o 
  -9   3   3     5779.18     5707.36     29.91 o 
  -7   3   3     5573.41     5729.50     41.87 o 
  -5   3   3     6113.80     6631.03     55.32 o 
  -3   3   3     9303.73     9570.48     83.03 o 
  -1   3   3     4855.44     5030.00     43.90 o 
   1   3   3     1926.14     1956.52     15.74 o 
   3   3   3        0.22       11.69      1.70 o 
   5   3   3      473.42      506.20      5.90 o 
   7   3   3     8476.36     9153.16    101.48 o 
   9   3   3     2259.98     2121.91     22.84 o 
  11   3   3      190.21      170.94      4.87 o 
  13   3   3      394.12      408.02      8.37 o 
  15   3   3      502.73      550.15     10.05 o 
  17   3   3     2668.36     2586.55     37.22 o 
  19   3   3      797.88      828.40     14.28 o 
  21   3   3     2187.91     2072.75     39.60 o 
  23   3   3      300.57      302.13     14.74 o 
  25   3   3        2.84        0.86      7.64 o 
  27   3   3      657.39      663.06     21.89 o 
 -26   4   3      222.61      237.77     15.70 o 
 -24   4   3      238.63      229.71     14.78 o 
 -22   4   3       23.11       23.66      6.57 o 
 -20   4   3      265.26      255.79     11.06 o 
 -18   4   3      398.18      397.94     11.08 o 
 -16   4   3     1824.64     1857.86     17.11 o 
 -14   4   3       39.14       51.50      4.75 o 
 -12   4   3      367.67      361.94      7.29 o 
 -10   4   3     3586.77     3580.08     38.31 o 
  -8   4   3      324.34      283.48      5.89 o 
  -6   4   3       46.87       58.53      3.45 o 
  -4   4   3     5497.31     5662.29     69.94 o 
  -2   4   3     2156.82     2091.71     25.50 o 
   0   4   3      188.55      227.54      5.34 o 
   2   4   3     4883.30     4941.34     42.07 o 
   4   4   3     5842.74     5885.98     41.17 o 
   6   4   3        0.07        1.24      2.14 o 
   8   4   3      293.71      277.82      5.82 o 
  10   4   3     1471.94     1567.30     12.09 o 
  12   4   3      238.09      269.86      7.71 o 
  14   4   3      420.72      436.17      9.53 o 
  16   4   3     1453.99     1476.56     16.31 o 
  18   4   3      110.12      121.06      7.73 o 
  20   4   3        6.55        4.83      4.88 o 
  22   4   3      186.40      167.31     10.12 o 
  24   4   3        6.43        7.96      7.96 o 
  26   4   3       83.02      137.17     15.42 o 
 -25   5   3      147.84      139.76     13.80 o 
 -23   5   3       57.40       53.66      8.55 o 
 -21   5   3      866.93      841.98     27.27 o 
 -19   5   3       31.33       34.58      7.36 o 
 -17   5   3      405.24      408.21     12.03 o 
 -15   5   3     3877.24     3789.10     60.22 o 
 -13   5   3      861.68      786.98     13.35 o 
 -11   5   3      774.95      793.92     11.37 o 
  -9   5   3      373.16      382.26      8.29 o 
  -7   5   3      120.22      149.73      6.10 o 
  -5   5   3     1239.93     1349.49     18.34 o 
  -3   5   3     2162.45     2045.60     16.65 o 
  -1   5   3     3711.39     3829.33     24.55 o 
   1   5   3      404.96      418.16      7.60 o 
   3   5   3     2798.23     2943.79     22.39 o 
   5   5   3       29.31       16.15      3.25 o 
   7   5   3      271.91      309.25      7.27 o 
   9   5   3     1435.14     1351.17     14.24 o 
  11   5   3     1379.35     1440.64     16.55 o 
  13   5   3     1254.40     1174.18     17.53 o 
  15   5   3        3.89        0.06      4.83 o 
  17   5   3       29.94       27.00      5.80 o 
  19   5   3        5.71       10.73      5.30 o 
  21   5   3      400.41      423.22     18.38 o 
  23   5   3        8.84       11.48      9.70 o 
  25   5   3      101.58      136.76     29.04 o 
 -22   6   3      219.31      285.84     14.04 o 
 -20   6   3      171.96      176.22     11.76 o 
 -18   6   3      119.29      103.36      9.85 o 
 -16   6   3        0.35        2.63      4.73 o 
 -14   6   3     1390.50     1232.32     20.59 o 
 -12   6   3        0.70        8.65      4.13 o 
 -10   6   3      359.17      304.40      8.39 o 
  -8   6   3      187.86      193.62      7.37 o 
  -6   6   3      138.57      114.91      6.92 o 
  -4   6   3      622.27      675.57     12.73 o 
  -2   6   3      303.00      246.96      8.81 o 
   0   6   3       12.36        2.15      4.08 o 
   2   6   3     5084.14     4805.25     41.95 o 
   4   6   3     1139.32     1117.64     15.40 o 
   6   6   3      914.56      859.03     13.85 o 
   8   6   3     1810.07     1827.79     21.60 o 
  10   6   3       13.82        9.20      5.65 o 
  12   6   3     1197.15     1092.79     19.92 o 
  14   6   3      125.76      115.42     11.78 o 
  16   6   3      190.11      207.24     11.02 o 
  18   6   3     1377.21     1336.76     23.57 o 
  20   6   3       20.55       14.07      7.59 o 
  22   6   3      332.48      304.74     18.50 o 
 -19   7   3      521.63      540.97     44.27 o 
 -17   7   3       26.54       21.35     10.06 o 
 -15   7   3        9.46        5.33      6.88 o 
 -13   7   3       27.12       15.28      5.26 o 
 -11   7   3      602.09      562.42     12.96 o 
  -9   7   3     2883.63     2749.10     44.84 o 
  -7   7   3     1172.33     1069.81     16.68 o 
  -5   7   3     1240.97     1124.60     16.92 o 
  -3   7   3      524.78      453.18     11.55 o 
  -1   7   3       12.75        5.30      4.79 o 
   1   7   3      829.55      884.70     15.09 o 
   3   7   3     1056.09     1105.18     17.71 o 
   5   7   3     6552.10     6242.08     62.67 o 
   7   7   3        1.79       11.38      5.45 o 
   9   7   3      441.17      408.43     12.25 o 
  11   7   3      749.96      674.65     16.99 o 
  13   7   3        1.51        5.84      5.97 o 
  15   7   3        0.72        4.02      6.33 o 
  17   7   3      130.55      144.02     10.81 o 
  19   7   3       81.59       92.93     10.26 o 
 -16   8   3      105.74       97.35     16.52 o 
 -14   8   3      530.65      512.73     18.73 o 
 -12   8   3      357.77      363.33     12.13 o 
 -10   8   3        6.38        1.96      5.24 o 
  -8   8   3        0.44        0.96      5.09 o 
  -6   8   3       16.03       14.95      5.57 o 
  -4   8   3      931.23      933.30     16.88 o 
  -2   8   3      140.76      141.54      8.58 o 
   0   8   3      216.57      210.88      9.87 o 
   2   8   3      159.88      163.59      8.97 o 
   4   8   3      798.24      784.63     15.44 o 
   6   8   3       40.22       35.01      6.76 o 
   8   8   3      123.45      144.56      9.62 o 
  10   8   3       14.96       22.42      7.12 o 
  12   8   3      420.41      458.91     15.94 o 
  14   8   3      353.32      370.95     15.11 o 
  16   8   3       93.12      100.25     10.05 o 
 -11   9   3        0.94       13.44      7.59 o 
  -9   9   3       49.88       40.24      7.62 o 
  -7   9   3       17.13       12.84      6.57 o 
  -5   9   3       23.95       35.89      7.22 o 
  -3   9   3        2.50       10.12      6.11 o 
  -1   9   3      226.82      252.75     10.90 o 
   1   9   3        5.11        6.49      5.52 o 
   3   9   3       73.27       76.41      8.19 o 
   5   9   3      131.41      165.83     10.49 o 
   7   9   3       62.16       66.90      8.79 o 
   9   9   3      123.34      138.52     11.23 o 
  11   9   3      218.12      279.47     14.16 o 
 -28   0   4      368.83      403.03     25.83 o 
 -26   0   4      890.43      889.72     27.19 o 
 -24   0   4      269.47      244.45     16.04 o 
 -22   0   4     1338.93     1122.54     26.63 o 
 -20   0   4      237.43      280.74     12.29 o 
 -18   0   4     1145.21     1183.63     20.53 o 
 -16   0   4      241.90      237.37     10.44 o 
 -14   0   4     7604.47     7781.77    117.79 o 
 -12   0   4     1999.35     2568.59     32.85 o 
 -10   0   4     2484.71     2479.09     37.72 o 
  -8   0   4     1305.95     1273.68     14.98 o 
  -6   0   4     4971.68     5205.32     73.29 o 
  -4   0   4     1638.98     1807.88     17.04 o 
  -2   0   4     7496.99     7434.18     90.59 o 
   0   0   4   140692.22   122605.24   2733.52 o 
   2   0   4    22350.58    23187.79    256.48 o 
   4   0   4    83755.27    79427.88    929.78 o 
   6   0   4     4312.74     4097.83     47.47 o 
   8   0   4     8516.82     8275.10     71.73 o 
  10   0   4     1310.91     1245.66     14.05 o 
  12   0   4      213.28      172.10      7.41 o 
  14   0   4     3176.90     3469.31     52.79 o 
  16   0   4     6929.94     6950.32     62.57 o 
  18   0   4      891.56      987.03     22.30 o 
  20   0   4     3064.17     3063.22     81.49 o 
  22   0   4      416.51      404.09     17.32 o 
  24   0   4       57.46       49.93     12.80 o 
  26   0   4      606.80      589.74     28.81 o 
  28   0   4      100.57      101.74     17.18 o 
 -29   1   4       49.17       46.52     10.76 o 
 -27   1   4       38.79       34.27      8.33 o 
 -25   1   4      752.78      631.34     16.09 o 
 -23   1   4        0.45       -3.84      5.45 o 
 -21   1   4        3.10       -2.28      4.50 o 
 -19   1   4     1519.98     1529.19     16.87 o 
 -17   1   4      877.58      904.93     12.74 o 
 -15   1   4     2854.13     2984.82     20.44 o 
 -13   1   4      492.91      583.92      9.29 o 
 -11   1   4      580.94      603.48      7.57 o 
  -9   1   4     4635.44     4520.13     42.04 o 
  -7   1   4     2526.54     2407.23     18.30 o 
  -5   1   4      250.17      289.56      3.97 o 
  -3   1   4     4164.96     4476.63     25.82 o 
  -1   1   4     3375.93     3056.17     15.67 o 
   1   1   4      762.03      770.54      6.12 o 
   3   1   4    12193.95    12151.32     95.05 o 
   5   1   4    14264.92    13301.54    165.99 o 
   7   1   4     4239.84     4397.19     35.01 o 
   9   1   4      147.03      156.53      4.71 o 
  11   1   4        6.92        0.16      1.92 o 
  13   1   4      618.75      650.02     12.51 o 
  15   1   4     2782.05     2876.95     36.51 o 
  17   1   4       98.99       94.51      6.67 o 
  19   1   4        0.18       -1.97      4.57 o 
  21   1   4     1055.24     1059.35     17.55 o 
  23   1   4      275.37      305.67     11.21 o 
  25   1   4       40.39       47.07      9.59 o 
  27   1   4      400.70      410.16     18.03 o 
  29   1   4       21.34        8.27      9.59 o 
 -28   2   4      101.00      117.08     11.45 o 
 -26   2   4      551.28      549.96     17.62 o 
 -24   2   4       27.17       40.19      7.16 o 
 -22   2   4      185.50      195.94      9.32 o 
 -20   2   4      776.29      712.81     13.78 o 
 -18   2   4      509.97      526.07     10.85 o 
 -16   2   4      120.76      119.15      6.60 o 
 -14   2   4     4104.74     4394.41     34.11 o 
 -12   2   4      616.31      694.85      7.85 o 
 -10   2   4       23.08       35.43      2.79 o 
  -8   2   4     1169.95     1335.94      9.94 o 
  -6   2   4     4802.56     4965.38     21.18 o 
  -4   2   4     2628.42     2614.27     20.76 o 
  -2   2   4     2356.01     2084.23     12.84 o 
   0   2   4      167.04      112.27      3.34 o 
   2   2   4     1649.36     1622.61     23.23 o 
   4   2   4     1027.17     1217.22     12.27 o 
   6   2   4     8767.07     9140.42     93.45 o 
   8   2   4    10445.53    10831.03    125.50 o 
  10   2   4     3253.78     3146.49     40.56 o 
  12   2   4     2379.10     2499.38     28.68 o 
  14   2   4      190.16      208.62      6.90 o 
  16   2   4     1032.02      993.04     14.47 o 
  18   2   4      337.67      364.31     10.11 o 
  20   2   4      214.62      239.97      9.12 o 
  22   2   4      377.97      363.24     11.81 o 
  24   2   4      277.95      243.48     14.04 o 
  26   2   4       36.45       32.08      9.37 o 
  28   2   4       12.16        9.26      8.99 o 
 -27   3   4      467.91      473.05     17.49 o 
 -25   3   4      431.16      385.09     15.36 o 
 -23   3   4      101.85      115.63      9.06 o 
 -21   3   4      190.51      232.09      9.92 o 
 -19   3   4     2505.68     2492.65     24.97 o 
 -17   3   4     1243.63     1305.87     21.95 o 
 -15   3   4       20.61       26.48      4.53 o 
 -13   3   4      342.02      310.93      7.36 o 
 -11   3   4       26.50       18.46      2.72 o 
  -9   3   4      140.37      159.41      4.72 o 
  -7   3   4     1301.09     1210.94      9.72 o 
  -5   3   4     2920.75     3136.81     19.50 o 
  -3   3   4     8026.20     8763.09     56.72 o 
  -1   3   4      124.50      134.26      3.85 o 
   1   3   4      231.64      252.98      3.95 o 
   3   3   4      323.45      359.96      4.75 o 
   5   3   4     2549.40     2523.70     26.30 o 
   7   3   4       61.22       44.83      2.99 o 
   9   3   4     2142.82     2418.62     27.17 o 
  11   3   4     2700.94     2612.79     23.06 o 
  13   3   4      633.06      694.42     10.47 o 
  15   3   4      173.22      185.42      7.14 o 
  17   3   4        7.26       -0.91      4.41 o 
  19   3   4       71.56       69.78      6.47 o 
  21   3   4      329.12      320.92     11.53 o 
  23   3   4      620.07      642.68     17.33 o 
  25   3   4      359.35      368.94     16.60 o 
  27   3   4      252.48      238.47     15.91 o 
 -26   4   4       63.90       44.59     10.87 o 
 -24   4   4       25.86       13.90      8.46 o 
 -22   4   4      392.15      355.17     14.30 o 
 -20   4   4     1408.08     1413.32     21.33 o 
 -18   4   4     2569.63     2371.98     31.02 o 
 -16   4   4      303.69      377.45      9.08 o 
 -14   4   4      727.79      697.87     10.91 o 
 -12   4   4     4020.31     4143.94     42.99 o 
 -10   4   4      257.93      206.05      5.93 o 
  -8   4   4     1739.51     1796.67     18.55 o 
  -6   4   4        0.63        0.10      2.12 o 
  -4   4   4        9.11        7.87      2.63 o 
  -2   4   4    11533.74    12242.39    109.51 o 
   0   4   4      847.19     1025.87     12.74 o 
   2   4   4      457.77      649.28      7.80 o 
   4   4   4      258.80      312.10      5.04 o 
   6   4   4     4428.11     4907.82     47.49 o 
   8   4   4     2494.53     2753.10     21.77 o 
  10   4   4      316.29      252.81      6.61 o 
  12   4   4       47.05       25.44      4.20 o 
  14   4   4        0.54       -3.50      3.79 o 
  16   4   4      669.12      627.85     11.48 o 
  18   4   4      205.42      198.77      9.33 o 
  20   4   4      728.86      687.82     15.14 o 
  22   4   4       85.17       85.34      8.95 o 
  24   4   4      346.17      353.45     19.01 o 
  26   4   4        7.96       12.69     10.25 o 
 -25   5   4       13.07       16.56      9.19 o 
 -23   5   4       59.96       64.57      9.27 o 
 -21   5   4      172.39      182.97     12.00 o 
 -19   5   4      161.85      171.26     10.18 o 
 -17   5   4      510.87      534.53     13.68 o 
 -15   5   4     1173.52     1065.13     18.95 o 
 -13   5   4      273.56      287.99      8.88 o 
 -11   5   4      850.31      803.80     11.56 o 
  -9   5   4        0.17        4.83      3.45 o 
  -7   5   4       93.17      130.91      6.00 o 
  -5   5   4      103.85      104.23      5.58 o 
  -3   5   4      221.15      191.34      6.20 o 
  -1   5   4     1427.46     1398.50     14.19 o 
   1   5   4     1194.91     1080.42     12.61 o 
   3   5   4      119.96      139.73      6.41 o 
   5   5   4      521.35      456.03      9.05 o 
   7   5   4     1250.05     1217.08     14.21 o 
   9   5   4      218.51      239.98      8.71 o 
  11   5   4      973.49      913.42     15.52 o 
  13   5   4     1065.15      987.41     17.80 o 
  15   5   4      243.20      249.52      9.99 o 
  17   5   4     1247.70     1239.68     19.21 o 
  19   5   4        1.09        2.60      5.96 o 
  21   5   4      188.32      196.60     11.62 o 
  23   5   4      138.35      146.58     15.07 o 
  25   5   4       29.62       52.41     13.86 o 
 -22   6   4      148.41      163.72     12.54 o 
 -20   6   4        1.69        0.44      6.68 o 
 -18   6   4       27.17       26.25      6.57 o 
 -16   6   4       63.68       55.94      6.53 o 
 -14   6   4      889.70      933.03     18.24 o 
 -12   6   4        9.66        3.29      4.15 o 
 -10   6   4      311.96      295.90      8.78 o 
  -8   6   4       72.21       65.13      5.62 o 
  -6   6   4       94.93       68.18      5.84 o 
  -4   6   4       48.62       49.38      5.08 o 
  -2   6   4        0.64       -2.63      3.80 o 
   0   6   4       88.93       62.87      5.41 o 
   2   6   4     1938.74     1779.93     21.37 o 
   4   6   4       27.93       47.45      5.51 o 
   6   6   4      962.36      878.94     14.12 o 
   8   6   4     3245.19     3074.54     44.69 o 
  10   6   4       38.57       57.06      7.22 o 
  12   6   4      119.60      122.02      9.30 o 
  14   6   4      227.00      204.28     11.02 o 
  16   6   4       35.39       29.84      6.76 o 
  18   6   4      175.36      202.07     11.59 o 
  20   6   4        0.15        4.51      7.24 o 
  22   6   4       83.39      120.37     14.58 o 
 -19   7   4      207.84      275.79     18.45 o 
 -17   7   4       87.25       77.58     12.23 o 
 -15   7   4        0.15       -5.02      6.11 o 
 -13   7   4       85.99       96.50      8.69 o 
 -11   7   4      216.46      214.41      9.53 o 
  -9   7   4      507.93      467.87     12.20 o 
  -7   7   4      212.64      230.42      9.47 o 
  -5   7   4       85.04       72.68      6.82 o 
  -3   7   4     1024.85      965.41     17.81 o 
  -1   7   4      347.94      335.34     10.39 o 
   1   7   4      822.80      794.86     14.44 o 
   3   7   4      537.09      519.55     12.21 o 
   5   7   4       54.34       49.04      7.88 o 
   7   7   4       66.70       61.83      6.68 o 
   9   7   4       29.05       31.21      6.83 o 
  11   7   4        0.03        4.41      5.71 o 
  13   7   4        0.22        3.48      6.14 o 
  15   7   4       36.62       30.88      7.22 o 
  17   7   4       23.10       22.55      7.31 o 
  19   7   4       60.07       66.50     10.37 o 
 -16   8   4       79.94       77.18     12.83 o 
 -14   8   4      443.17      469.24     16.19 o 
 -12   8   4      542.85      542.29     15.47 o 
 -10   8   4      207.93      211.37     10.17 o 
  -8   8   4      126.51      154.46      9.08 o 
  -6   8   4       82.74       55.80      6.68 o 
  -4   8   4      114.38      104.40      8.27 o 
  -2   8   4       38.42       18.06      5.66 o 
   0   8   4      835.18      816.70     15.96 o 
   2   8   4        1.04       -0.96      4.92 o 
   4   8   4        1.24        2.08      5.43 o 
   6   8   4      144.52      159.68      9.73 o 
   8   8   4      106.52      119.81     10.31 o 
  10   8   4      101.35       91.43      9.42 o 
  12   8   4       31.81       40.86      7.92 o 
  14   8   4      269.74      255.32     13.40 o 
  16   8   4       49.62       65.31      9.33 o 
 -11   9   4      147.60      165.17     12.61 o 
  -9   9   4       66.50       56.42      7.49 o 
  -7   9   4      920.49     1035.20     19.42 o 
  -5   9   4      165.11      149.95      9.69 o 
  -3   9   4       13.47       10.88      5.88 o 
  -1   9   4      355.94      364.04     12.42 o 
   1   9   4      523.54      549.40     15.76 o 
   3   9   4      173.52      183.76     10.87 o 
   5   9   4      339.25      345.47     13.16 o 
   7   9   4      598.27      605.84     18.43 o 
   9   9   4        4.66        6.71      7.10 o 
  11   9   4      270.11      334.28     15.43 o 
 -27   1   5       26.93       21.17      7.90 o 
 -25   1   5      133.02      117.18      9.53 o 
 -23   1   5      147.29      110.81      9.13 o 
 -21   1   5        0.01       -0.35      4.21 o 
 -19   1   5     1034.22      890.22     13.54 o 
 -17   1   5       96.55      117.40      6.83 o 
 -15   1   5      625.70      641.70     10.58 o 
 -13   1   5      670.68      765.53     10.74 o 
 -11   1   5      639.57      659.92      8.92 o 
  -9   1   5       18.27       15.08      2.30 o 
  -7   1   5     3416.97     3366.03     19.36 o 
  -5   1   5      120.73      105.65      7.20 o 
  -3   1   5      570.96      552.18      5.53 o 
  -1   1   5       32.96       40.27      2.47 o 
   1   1   5     1753.60     1642.03      8.43 o 
   3   1   5      422.81      426.50      4.66 o 
   5   1   5     1766.14     1623.24     16.77 o 
   7   1   5     1459.16     1386.65     22.17 o 
   9   1   5        0.16        2.07      2.27 o 
  11   1   5     2000.48     2006.10     18.75 o 
  13   1   5      395.48      510.85      9.44 o 
  15   1   5       82.26       83.72      6.14 o 
  17   1   5        2.36        0.48      4.61 o 
  19   1   5      586.50      533.48     12.71 o 
  21   1   5       63.49       80.04      7.64 o 
  23   1   5      654.37      687.84     15.76 o 
  25   1   5        5.74        7.22      8.01 o 
  27   1   5        0.01       -3.09      8.16 o 
 -28   2   5        0.36        4.16      7.95 o 
 -26   2   5      271.78      298.90     14.30 o 
 -24   2   5      129.51      120.39      9.28 o 
 -22   2   5       25.86       38.22      6.08 o 
 -20   2   5        9.14        3.63      4.29 o 
 -18   2   5     1962.21     1984.62     30.45 o 
 -16   2   5      136.77      124.86      6.85 o 
 -14   2   5      164.41      216.09      7.35 o 
 -12   2   5      100.73      116.11      4.95 o 
 -10   2   5        4.56       15.15      2.61 o 
  -8   2   5     6588.14     6486.44     47.95 o 
  -6   2   5      252.36      266.90      4.75 o 
  -4   2   5       13.56       11.22      2.58 o 
  -2   2   5      785.84      839.50      6.71 o 
   0   2   5    15086.86    14602.22     66.68 o 
   2   2   5     3166.37     3082.30     23.37 o 
   4   2   5     4080.25     3952.12     24.82 o 
   6   2   5      714.96      728.58     10.95 o 
   8   2   5     3017.32     3195.30     30.92 o 
  10   2   5     2480.42     2695.20     27.39 o 
  12   2   5     4645.15     4765.70     47.18 o 
  14   2   5      610.81      621.15     10.98 o 
  16   2   5        0.48       -0.70      3.90 o 
  18   2   5      181.17      169.54      8.78 o 
  20   2   5      444.65      385.32     11.75 o 
  22   2   5        1.71        0.94      5.39 o 
  24   2   5      183.59      178.66     10.52 o 
  26   2   5     1470.28     1581.73     30.79 o 
  28   2   5       67.78       76.53     11.68 o 
 -27   3   5       52.66       28.07      8.54 o 
 -25   3   5      242.58      225.29     13.17 o 
 -23   3   5      329.29      277.18     10.70 o 
 -21   3   5      407.04      406.52     11.61 o 
 -19   3   5     1057.91     1014.21     15.00 o 
 -17   3   5        0.60       -2.39      4.12 o 
 -15   3   5      375.02      453.18     10.15 o 
 -13   3   5     7870.19     7818.45     60.36 o 
 -11   3   5     1192.03     1201.76     13.02 o 
  -9   3   5     1181.91     1317.84     13.30 o 
  -7   3   5     1539.44     1654.33     11.54 o 
  -5   3   5     2027.49     2071.14     13.52 o 
  -3   3   5      103.20      113.90      3.79 o 
  -1   3   5      558.42      714.18      6.41 o 
   1   3   5    10236.48    10130.07    105.81 o 
   3   3   5     2712.69     2898.86     27.55 o 
   5   3   5        3.22        0.31      1.80 o 
   7   3   5     4768.80     5308.27     61.32 o 
   9   3   5      107.24      126.17      4.77 o 
  11   3   5      329.48      369.88      7.97 o 
  13   3   5     1175.90     1262.74     13.66 o 
  15   3   5        1.69        2.72      4.39 o 
  17   3   5      470.57      444.26     10.95 o 
  19   3   5     1143.28     1096.42     16.28 o 
  21   3   5      119.29      111.89      8.74 o 
  23   3   5      361.96      388.30     14.30 o 
  25   3   5      368.90      383.49     19.45 o 
  27   3   5       68.95       68.29     12.96 o 
 -26   4   5      124.79      113.79     13.50 o 
 -24   4   5       79.66      114.08     10.85 o 
 -22   4   5      187.00      202.55     10.91 o 
 -20   4   5        1.39        5.77      5.87 o 
 -18   4   5       26.73       31.77      5.75 o 
 -16   4   5        1.99        1.13      4.24 o 
 -14   4   5     1621.17     1578.20     20.70 o 
 -12   4   5      478.99      461.70      9.89 o 
 -10   4   5      431.77      490.61      8.63 o 
  -8   4   5       18.83        8.47      3.08 o 
  -6   4   5     1473.88     1566.56     13.16 o 
  -4   4   5      679.50      837.87      9.88 o 
  -2   4   5        0.91        0.48      2.31 o 
   0   4   5     2025.30     1943.41     14.91 o 
   2   4   5     2140.97     2222.37     24.03 o 
   4   4   5      135.17      142.12      4.99 o 
   6   4   5     1348.00     1367.43     12.86 o 
   8   4   5     3384.92     3175.81     32.96 o 
  10   4   5     2340.55     2394.23     19.82 o 
  12   4   5      126.36      122.50      6.94 o 
  14   4   5      101.51      117.78      7.47 o 
  16   4   5        1.61        2.53      4.83 o 
  18   4   5       99.32      114.35      8.29 o 
  20   4   5      548.77      552.07     14.26 o 
  22   4   5       12.91       16.45      6.58 o 
  24   4   5        0.57       16.26      8.10 o 
  26   4   5      568.43      596.37     25.03 o 
 -23   5   5       26.18       35.78      8.48 o 
 -21   5   5     1090.59     1148.12     23.27 o 
 -19   5   5      298.65      288.52     12.12 o 
 -17   5   5      791.91      777.65     16.62 o 
 -15   5   5      237.22      208.43      9.03 o 
 -13   5   5       26.25       30.43      4.71 o 
 -11   5   5      420.32      395.82      9.02 o 
  -9   5   5        0.17        2.65      3.35 o 
  -7   5   5      480.48      462.62      9.61 o 
  -5   5   5     2143.67     2158.05     18.24 o 
  -3   5   5     1050.21     1001.56     12.67 o 
  -1   5   5       20.69       12.36      3.99 o 
   1   5   5     3370.55     3568.54     28.75 o 
   3   5   5      732.90      737.65     11.03 o 
   5   5   5      221.43      238.05      7.35 o 
   7   5   5      316.85      264.77      9.16 o 
   9   5   5       81.01       77.49      6.97 o 
  11   5   5      728.78      770.82     14.71 o 
  13   5   5      140.90      135.80      8.43 o 
  15   5   5      283.97      244.34     10.17 o 
  17   5   5      318.23      382.32     13.45 o 
  19   5   5      386.73      386.46     17.01 o 
  21   5   5       20.97       26.37      7.31 o 
  23   5   5       47.36       55.08     11.16 o 
 -22   6   5      122.70      137.34     13.68 o 
 -20   6   5       15.16       19.87      8.62 o 
 -18   6   5      208.91      245.74     12.47 o 
 -16   6   5       30.52       21.33      6.24 o 
 -14   6   5        5.08        3.93      5.43 o 
 -12   6   5      340.13      311.94     10.23 o 
 -10   6   5      106.35      101.47      6.61 o 
  -8   6   5     1363.03     1137.77     15.14 o 
  -6   6   5      222.54      220.51      8.15 o 
  -4   6   5        0.76       -3.71      4.06 o 
  -2   6   5       30.66       30.21      4.65 o 
   0   6   5     2113.90     1915.41     21.99 o 
   2   6   5     1844.17     1793.70     17.78 o 
   4   6   5      243.83      275.02      8.64 o 
   6   6   5      794.18      735.71     13.32 o 
   8   6   5       89.82      103.31      7.46 o 
  10   6   5      256.81      261.98     10.22 o 
  12   6   5      391.94      347.60     12.72 o 
  14   6   5      185.74      147.40     10.34 o 
  16   6   5      173.11      174.81     11.13 o 
  18   6   5        9.05        9.56      7.67 o 
  20   6   5      564.37      557.56     19.18 o 
  22   6   5       69.47       58.40     10.01 o 
 -19   7   5        8.00        5.41      9.70 o 
 -17   7   5       55.25       41.41      9.04 o 
 -15   7   5        1.98        0.07      6.38 o 
 -13   7   5      252.06      289.19     11.92 o 
 -11   7   5       94.29      111.34      9.04 o 
  -9   7   5      254.34      216.22      9.57 o 
  -7   7   5     3436.48     3015.19     56.10 o 
  -5   7   5        1.48        0.59      4.51 o 
  -3   7   5       18.27       -0.07      4.42 o 
  -1   7   5     1825.35     1744.93     20.77 o 
   1   7   5       31.97       66.61      6.26 o 
   3   7   5      780.70      773.00     15.92 o 
   5   7   5     1030.70      926.09     17.30 o 
   7   7   5      704.46      672.18     15.20 o 
   9   7   5      924.25      916.91     19.75 o 
  11   7   5      128.86      161.10     10.77 o 
  13   7   5     1239.96     1235.63     23.28 o 
  15   7   5       71.51       67.63      8.67 o 
  17   7   5       61.62       61.64      8.59 o 
  19   7   5        0.82        3.66      7.67 o 
 -16   8   5       11.62       13.13     10.64 o 
 -14   8   5       77.72       97.05     10.42 o 
 -12   8   5        2.12        3.56      6.15 o 
 -10   8   5      121.75      124.62      8.99 o 
  -8   8   5      174.23      154.32      9.51 o 
  -6   8   5       22.62       46.96      6.53 o 
  -4   8   5      198.23      203.48     10.03 o 
  -2   8   5       30.01       39.45      6.09 o 
   0   8   5        8.60       14.17      5.29 o 
   2   8   5      171.57      186.72     10.19 o 
   4   8   5      158.37      146.47      9.53 o 
   6   8   5      146.49      152.26     10.02 o 
   8   8   5      579.23      598.36     17.65 o 
  10   8   5      604.59      597.57     17.67 o 
  12   8   5       10.39       14.35      7.26 o 
  14   8   5      862.57      932.93     22.27 o 
  16   8   5      138.27      179.78     12.53 o 
  -9   9   5      223.70      267.73     11.95 o 
  -7   9   5       13.66       12.69      6.43 o 
  -5   9   5       70.21       93.29      8.44 o 
  -3   9   5      783.64      883.48     18.04 o 
  -1   9   5       41.02       58.63      7.27 o 
   1   9   5       49.09       72.36      8.36 o 
   3   9   5       86.06       76.69      8.48 o 
   5   9   5      265.09      344.41     14.89 o 
   7   9   5      199.01      194.25     12.48 o 
   9   9   5      101.09      108.76     10.67 o 
 -28   0   6       76.57       61.74     12.42 o 
 -26   0   6      299.39      296.94     18.37 o 
 -24   0   6      155.58      118.88     13.45 o 
 -22   0   6      517.30      490.84     16.58 o 
 -20   0   6     1104.78      900.51     20.11 o 
 -18   0   6      183.83      186.30     11.44 o 
 -16   0   6      122.92      110.07      9.20 o 
 -14   0   6      918.24      942.81     17.42 o 
 -12   0   6     1397.99     1346.81     19.54 o 
 -10   0   6     2636.95     2872.52     36.10 o 
  -8   0   6    14593.57    15250.03    223.98 o 
  -6   0   6      770.31      965.19     15.87 o 
  -4   0   6      204.76      219.44      5.79 o 
  -2   0   6    25718.90    25557.89    127.57 o 
   0   0   6     6441.21     7188.67     72.18 o 
   2   0   6     9320.49     8854.73    111.19 o 
   4   0   6      598.54      586.72      9.30 o 
   6   0   6     7343.76     7306.77    128.47 o 
   8   0   6     4707.94     4774.92     58.69 o 
  10   0   6     1574.37     1585.91     27.36 o 
  12   0   6       37.02       73.62      8.65 o 
  14   0   6     4806.95     4730.38     73.08 o 
  16   0   6     3878.92     4039.41     43.79 o 
  18   0   6     4161.77     4049.71     69.32 o 
  20   0   6      573.82      567.32     19.27 o 
  22   0   6      444.83      474.45     19.07 o 
  24   0   6      952.96     1040.59     31.33 o 
  26   0   6        6.88        8.18     12.24 o 
  28   0   6      361.53      394.35     27.16 o 
 -27   1   6      167.70      202.69     11.89 o 
 -25   1   6      196.15      193.90     11.06 o 
 -23   1   6        7.75        4.89      5.35 o 
 -21   1   6      242.96      284.15      9.45 o 
 -19   1   6     1428.34     1337.58     16.90 o 
 -17   1   6      837.63      880.99     13.39 o 
 -15   1   6     1335.58     1301.96     14.85 o 
 -13   1   6     3189.36     3171.65     26.95 o 
 -11   1   6      373.63      297.03      7.14 o 
  -9   1   6     5376.63     5510.34     51.37 o 
  -7   1   6     1086.36     1019.13      7.87 o 
  -5   1   6     2951.64     3402.16     26.13 o 
  -3   1   6     4315.39     4556.06     40.28 o 
  -1   1   6     1468.70     1568.03      9.24 o 
   1   1   6     6190.58     6583.15     34.97 o 
   3   1   6     1800.72     1995.19     18.88 o 
   5   1   6     1300.52     1271.71     12.83 o 
   7   1   6       19.00       42.14      3.23 o 
   9   1   6     1039.92     1006.78     20.12 o 
  11   1   6     2179.50     2284.55     21.55 o 
  13   1   6        1.81        0.43      3.29 o 
  15   1   6     3939.19     3919.08     44.46 o 
  17   1   6       39.27       54.29      6.36 o 
  19   1   6      379.50      405.16     13.76 o 
  21   1   6       43.31       40.16      6.11 o 
  23   1   6       74.75       68.00      7.31 o 
  25   1   6        9.06        6.42      5.97 o 
  27   1   6      134.68      138.33     13.34 o 
 -26   2   6       46.10       46.83      8.05 o 
 -24   2   6      380.63      354.99     11.95 o 
 -22   2   6      408.11      449.72     12.42 o 
 -20   2   6       31.29       27.65      5.05 o 
 -18   2   6      239.25      238.54      8.41 o 
 -16   2   6     1386.63     1366.53     15.93 o 
 -14   2   6     1396.78     1240.10     14.49 o 
 -12   2   6       35.92       60.15      4.77 o 
 -10   2   6        0.85        0.85      2.28 o 
  -8   2   6     1491.77     1768.25     11.47 o 
  -6   2   6       52.50       62.75      3.39 o 
  -4   2   6      169.18      213.48      4.49 o 
  -2   2   6       54.95       72.17      3.13 o 
   0   2   6      271.93      269.34      5.12 o 
   2   2   6     3202.08     3273.15     24.18 o 
   4   2   6     2285.00     2448.67     22.87 o 
   6   2   6      407.26      431.34      7.05 o 
   8   2   6     1709.68     1905.04     20.45 o 
  10   2   6     1779.78     1781.61     14.07 o 
  12   2   6      288.02      277.81      7.19 o 
  14   2   6       86.65       87.91      6.17 o 
  16   2   6      150.38      155.63      8.82 o 
  18   2   6       94.39      112.87      8.32 o 
  20   2   6      468.35      465.67     12.79 o 
  22   2   6       95.52       91.94      8.51 o 
  24   2   6      145.96      150.20      9.29 o 
  26   2   6      144.68      155.23     15.78 o 
 -25   3   6       88.10       90.51      9.42 o 
 -23   3   6        0.91        0.13      5.46 o 
 -21   3   6      113.87      117.02      8.53 o 
 -19   3   6      442.14      477.83     11.21 o 
 -17   3   6      544.48      509.02     11.07 o 
 -15   3   6     4069.22     4019.32     39.83 o 
 -13   3   6     2217.92     2267.94     19.08 o 
 -11   3   6      764.72      794.92     10.23 o 
  -9   3   6      558.02      511.81      7.42 o 
  -7   3   6       42.85       43.20      3.07 o 
  -5   3   6     1601.33     1711.51     11.46 o 
  -3   3   6        9.01       -1.83      1.83 o 
  -1   3   6        4.30        0.55      2.13 o 
   1   3   6        7.30       19.50      2.60 o 
   3   3   6      185.27      179.75      4.97 o 
   5   3   6     1218.77     1226.28     15.79 o 
   7   3   6      238.92      303.31      5.94 o 
   9   3   6      132.79      200.66      6.22 o 
  11   3   6     1667.49     1715.55     15.07 o 
  13   3   6      254.95      273.82      7.99 o 
  15   3   6      287.91      276.99     10.17 o 
  17   3   6      174.53      153.17      8.82 o 
  19   3   6      158.34      146.17      9.46 o 
  21   3   6     1240.17     1208.38     22.08 o 
  23   3   6       55.38       50.13      8.07 o 
  25   3   6        0.60       -5.11      7.32 o 
 -24   4   6        1.35       -0.37      7.08 o 
 -22   4   6        2.80       -1.55      5.96 o 
 -20   4   6      544.57      467.63     13.96 o 
 -18   4   6      232.94      226.61      9.67 o 
 -16   4   6      649.17      568.18     12.77 o 
 -14   4   6     3488.92     3283.32     26.41 o 
 -12   4   6      911.94      848.68     12.55 o 
 -10   4   6       88.58      115.93      5.70 o 
  -8   4   6      254.44      262.46      6.82 o 
  -6   4   6      350.46      343.87      7.34 o 
  -4   4   6      170.82      185.42      6.34 o 
  -2   4   6     1050.82     1062.83     12.18 o 
   0   4   6      164.37      116.39      5.54 o 
   2   4   6      200.53      209.05      6.51 o 
   4   4   6       44.38       37.13      3.73 o 
   6   4   6      282.06      283.91      8.06 o 
   8   4   6       22.42       24.58      3.76 o 
  10   4   6        0.26        8.46      4.17 o 
  12   4   6      459.23      474.83     10.84 o 
  14   4   6      524.81      534.98     11.63 o 
  16   4   6      377.54      336.09     11.16 o 
  18   4   6      996.02      865.88     16.53 o 
  20   4   6       88.06       92.38      9.19 o 
  22   4   6      128.42      127.43     10.57 o 
  24   4   6      141.64      130.96     11.21 o 
 -23   5   6      228.48      203.61     13.31 o 
 -21   5   6     1290.29     1322.87     22.65 o 
 -19   5   6      749.35      752.92     18.91 o 
 -17   5   6      447.27      473.99     13.61 o 
 -15   5   6      128.14      125.02      8.65 o 
 -13   5   6       20.48       25.35      5.72 o 
 -11   5   6       21.29       12.99      4.72 o 
  -9   5   6       58.13       57.91      5.37 o 
  -7   5   6      998.49      974.52     16.82 o 
  -5   5   6     1961.73     1894.43     19.42 o 
  -3   5   6       47.83       68.82      5.34 o 
  -1   5   6      625.68      634.45     10.76 o 
   1   5   6     4105.09     4000.93     50.45 o 
   3   5   6       10.02       12.20      3.85 o 
   5   5   6     1528.07     1534.46     25.23 o 
   7   5   6      241.89      209.23      8.39 o 
   9   5   6      692.20      708.08     14.25 o 
  11   5   6     1326.05     1251.17     18.46 o 
  13   5   6       35.28        9.01      5.16 o 
  15   5   6        3.67        5.97      4.99 o 
  17   5   6        0.31        5.52      5.94 o 
  19   5   6      105.64      116.20     10.10 o 
  21   5   6      196.15      202.59     13.45 o 
  23   5   6      127.46      100.95     11.70 o 
 -22   6   6      129.80      152.05     13.94 o 
 -20   6   6        7.57        8.29      7.28 o 
 -18   6   6      204.83      231.11     15.62 o 
 -16   6   6      262.55      258.95     11.45 o 
 -14   6   6      549.77      520.33     14.00 o 
 -12   6   6      729.74      619.13     13.39 o 
 -10   6   6      129.61      106.70      7.48 o 
  -8   6   6      233.98      189.81      8.08 o 
  -6   6   6       42.58       34.50      4.99 o 
  -4   6   6     1394.45     1272.27     16.00 o 
  -2   6   6      299.75      258.47      8.49 o 
   0   6   6       45.01       32.39      4.72 o 
   2   6   6      376.14      370.30      9.64 o 
   4   6   6     3830.85     3681.93     46.67 o 
   6   6   6        7.94        2.48      4.42 o 
   8   6   6      699.17      639.57     14.17 o 
  10   6   6       48.72       42.77      6.31 o 
  12   6   6      131.38      107.57      8.83 o 
  14   6   6       34.67       29.21      6.30 o 
  16   6   6      265.57      312.14     13.55 o 
  18   6   6      267.53      287.62     14.96 o 
  20   6   6       48.15       73.95      9.88 o 
  22   6   6       50.99       48.09     10.94 o 
 -19   7   6        0.42       -0.89      9.61 o 
 -17   7   6       31.96       33.12      9.20 o 
 -15   7   6       82.09      100.14     10.25 o 
 -13   7   6      218.41      191.21     11.95 o 
 -11   7   6      188.83      181.23     10.38 o 
  -9   7   6      265.34      236.95      9.97 o 
  -7   7   6       38.69       45.64      6.11 o 
  -5   7   6      547.61      556.36     13.03 o 
  -3   7   6      883.23      832.72     15.21 o 
  -1   7   6      102.72      107.28      7.69 o 
   1   7   6       22.03       10.19      4.88 o 
   3   7   6      163.11      170.93      9.48 o 
   5   7   6       77.09       82.26      7.46 o 
   7   7   6      275.84      299.65     12.62 o 
   9   7   6       16.92        7.51      6.22 o 
  11   7   6        0.75        2.54      6.07 o 
  13   7   6       34.73       43.40      7.86 o 
  15   7   6       12.47       13.58      6.86 o 
  17   7   6        0.18       -0.56      7.38 o 
  19   7   6       91.11      100.35     12.36 o 
 -14   8   6        5.11        7.76      7.63 o 
 -12   8   6        9.04       10.76      6.72 o 
 -10   8   6        0.18       -1.56      6.00 o 
  -8   8   6      165.32      178.73      9.66 o 
  -6   8   6      564.10      531.86     13.90 o 
  -4   8   6       19.46       10.33      5.51 o 
  -2   8   6        0.33        7.92      5.13 o 
   0   8   6        0.00        2.85      5.28 o 
   2   8   6        1.33        8.20      5.59 o 
   4   8   6       66.17       61.54      7.36 o 
   6   8   6      150.14      140.95     11.00 o 
   8   8   6       37.25       42.59      8.07 o 
  10   8   6      670.33      663.13     18.93 o 
  12   8   6       87.17       87.06      9.77 o 
  14   8   6        0.00        3.62      7.17 o 
  -9   9   6        1.24        8.70      6.66 o 
  -7   9   6      103.43      116.67      9.47 o 
  -5   9   6      208.39      220.64     11.07 o 
  -3   9   6      132.37      167.98     10.22 o 
  -1   9   6      695.89      756.11     18.39 o 
   1   9   6       21.10       16.43      6.52 o 
   3   9   6        0.05        3.35      6.17 o 
   5   9   6      155.28      165.99     11.93 o 
   7   9   6      280.97      298.60     14.78 o 
   9   9   6        0.24        3.21      7.31 o 
 -27   1   7        0.00       -2.20      6.80 o 
 -25   1   7      287.62      230.20     11.75 o 
 -23   1   7      665.03      641.52     14.79 o 
 -21   1   7      498.27      467.50     11.54 o 
 -19   1   7      372.03      373.39     10.21 o 
 -17   1   7       55.07       78.72      6.33 o 
 -15   1   7        2.59        2.40      3.80 o 
 -13   1   7       42.39       35.46      4.13 o 
 -11   1   7     1974.51     1873.41     16.16 o 
  -9   1   7     2468.68     2544.25     20.85 o 
  -7   1   7      521.86      521.38      6.25 o 
  -5   1   7      764.39      852.58      8.14 o 
  -3   1   7      448.04      582.53      6.53 o 
  -1   1   7     8298.04     8861.78     51.40 o 
   1   1   7       21.42       14.74      1.99 o 
   3   1   7       27.80       85.18      4.55 o 
   5   1   7      427.78      471.11      5.66 o 
   7   1   7     3730.02     4008.07     47.64 o 
   9   1   7      642.26      659.65      8.93 o 
  11   1   7     5856.56     6108.67     67.56 o 
  13   1   7      409.75      423.30     10.43 o 
  15   1   7     1052.74     1111.47     19.49 o 
  17   1   7        4.09       13.19      5.15 o 
  19   1   7     1211.87     1228.32     19.04 o 
  21   1   7      343.02      315.16     11.76 o 
  23   1   7      215.93      213.54     10.77 o 
  25   1   7       45.51       42.01      7.38 o 
  27   1   7      200.10      197.61     15.17 o 
 -26   2   7       80.54       79.10      9.17 o 
 -24   2   7       17.83       21.25      6.26 o 
 -22   2   7      607.15      576.55     13.89 o 
 -20   2   7       63.63       56.42      5.77 o 
 -18   2   7      149.79      172.77      7.79 o 
 -16   2   7      118.10      128.80      7.22 o 
 -14   2   7      547.52      542.90     10.55 o 
 -12   2   7     2291.11     2206.06     20.24 o 
 -10   2   7      224.19      250.21      6.71 o 
  -8   2   7       24.02       20.45      2.49 o 
  -6   2   7      409.09      423.17      6.24 o 
  -4   2   7       20.85       28.53      2.48 o 
  -2   2   7     6864.84     7013.90     32.89 o 
   0   2   7     1360.79     1414.82     11.02 o 
   2   2   7     2941.40     3034.49     15.55 o 
   4   2   7     1952.31     1818.14     13.58 o 
   6   2   7     6089.51     5634.96     65.60 o 
   8   2   7      548.82      546.72      8.35 o 
  10   2   7      389.21      408.45      7.89 o 
  12   2   7      342.24      345.26      7.94 o 
  14   2   7       71.36       70.09      6.06 o 
  16   2   7      318.86      329.52     10.70 o 
  18   2   7      796.70      811.63     15.66 o 
  20   2   7     2617.06     2572.66     27.42 o 
  22   2   7       30.74       26.70      7.06 o 
  24   2   7      187.75      217.79     12.25 o 
  26   2   7        9.07        8.58      6.33 o 
 -25   3   7        5.43        0.24      5.96 o 
 -23   3   7        0.88        4.90      5.69 o 
 -21   3   7      650.65      621.54     13.43 o 
 -19   3   7     1007.47     1033.83     16.37 o 
 -17   3   7      553.74      536.67     11.45 o 
 -15   3   7     2569.25     2453.59     21.30 o 
 -13   3   7     3458.79     3409.90     22.50 o 
 -11   3   7     1162.03     1074.04     13.24 o 
  -9   3   7      217.59      251.21      6.58 o 
  -7   3   7      542.12      634.20      8.08 o 
  -5   3   7     1578.31     1652.44     11.74 o 
  -3   3   7     1787.09     1801.26     13.16 o 
  -1   3   7      131.55      114.99      4.62 o 
   1   3   7      104.53      152.78      5.01 o 
   3   3   7      666.90      688.08     10.35 o 
   5   3   7      156.62      145.16      5.05 o 
   7   3   7     2012.33     2045.96     22.68 o 
   9   3   7        2.42        2.70      3.76 o 
  11   3   7      676.02      725.29     11.92 o 
  13   3   7      955.92      893.18     13.53 o 
  15   3   7       70.44       63.95      6.55 o 
  17   3   7      709.97      677.56     15.99 o 
  19   3   7      636.33      603.63     16.15 o 
  21   3   7      333.02      291.09     12.72 o 
  23   3   7      111.64      125.25     10.77 o 
  25   3   7        3.93        4.05      7.19 o 
 -24   4   7        9.21        0.98      6.48 o 
 -22   4   7       82.16       86.03      8.93 o 
 -20   4   7      292.72      274.57     10.97 o 
 -18   4   7        0.06       -4.44      5.08 o 
 -16   4   7       76.83       77.06      6.82 o 
 -14   4   7     1098.53     1129.11     16.54 o 
 -12   4   7      849.73      816.73     13.90 o 
 -10   4   7       42.98       36.32      4.85 o 
  -8   4   7       15.29       17.03      3.71 o 
  -6   4   7      934.25      931.58     12.09 o 
  -4   4   7     1292.30     1375.21     19.73 o 
  -2   4   7       90.84       81.74      5.66 o 
   0   4   7       17.72       21.40      3.66 o 
   2   4   7      696.55      768.42     10.73 o 
   4   4   7      833.67      796.98     10.90 o 
   6   4   7     2442.44     2479.41     35.62 o 
   8   4   7     1938.46     1944.21     20.75 o 
  10   4   7      172.67      171.02      7.78 o 
  12   4   7     2234.07     2249.45     21.22 o 
  14   4   7      304.42      266.84      9.18 o 
  16   4   7       34.59       27.14      5.68 o 
  18   4   7      136.75      126.24      9.65 o 
  20   4   7       62.27       69.92      8.48 o 
  22   4   7       64.57       59.82      8.65 o 
  24   4   7      137.68      154.46     11.86 o 
 -23   5   7      265.60      330.96     15.21 o 
 -21   5   7        0.46        3.32      7.25 o 
 -19   5   7     1307.35     1345.64     23.39 o 
 -17   5   7        5.30       -2.47      5.49 o 
 -15   5   7        0.06        0.92      5.17 o 
 -13   5   7     1000.21      880.57     16.82 o 
 -11   5   7       47.73       26.81      5.17 o 
  -9   5   7        4.53        6.41      4.50 o 
  -7   5   7      271.34      299.03      8.72 o 
  -5   5   7      100.39       91.03      6.21 o 
  -3   5   7     3158.81     3025.15     42.78 o 
  -1   5   7      585.06      556.58     10.48 o 
   1   5   7      291.85      271.51      8.22 o 
   3   5   7       56.81       69.70      5.88 o 
   5   5   7        4.89        2.39      3.83 o 
   7   5   7      192.43      174.62      8.69 o 
   9   5   7      352.59      309.74     10.68 o 
  11   5   7      169.75      171.79      9.04 o 
  13   5   7      212.00      176.49      9.26 o 
  15   5   7        0.81       -0.81      5.21 o 
  17   5   7        1.25        2.48      6.05 o 
  19   5   7      120.85       90.71     10.75 o 
  21   5   7       25.67       50.11      9.35 o 
  23   5   7      323.19      345.90     17.41 o 
 -20   6   7       24.58       35.87      8.37 o 
 -18   6   7     1102.31     1122.05     32.74 o 
 -16   6   7       30.90       29.57      6.65 o 
 -14   6   7      262.18      246.93     11.30 o 
 -12   6   7      184.93      191.89     10.21 o 
 -10   6   7      434.34      346.79     10.88 o 
  -8   6   7      671.76      510.01     11.18 o 
  -6   6   7      332.57      335.36      9.46 o 
  -4   6   7       71.72       63.86      5.75 o 
  -2   6   7        0.36        3.22      4.09 o 
   0   6   7        6.35        6.64      4.14 o 
   2   6   7       19.64       20.28      4.87 o 
   4   6   7      552.17      487.42     11.65 o 
   6   6   7     1394.26     1269.33     17.38 o 
   8   6   7     1052.22     1125.33     18.57 o 
  10   6   7      620.79      561.00     14.17 o 
  12   6   7     1180.18     1139.97     19.48 o 
  14   6   7     1354.62     1317.83     21.20 o 
  16   6   7      385.23      340.87     13.79 o 
  18   6   7       14.49       20.32      7.25 o 
  20   6   7       24.50       15.21      9.52 o 
 -17   7   7        5.11        3.68      7.23 o 
 -15   7   7       29.97       42.54      8.76 o 
 -13   7   7      109.62       88.75      9.59 o 
 -11   7   7        4.14        3.30      5.97 o 
  -9   7   7      599.18      572.29     15.06 o 
  -7   7   7      523.49      470.77     12.72 o 
  -5   7   7        9.83        8.63      5.13 o 
  -3   7   7     1419.84     1269.47     18.70 o 
  -1   7   7      494.14      459.02     12.19 o 
   1   7   7     2143.86     1939.06     30.23 o 
   3   7   7      382.10      373.43     12.34 o 
   5   7   7      661.09      716.83     16.14 o 
   7   7   7      689.64      737.52     18.42 o 
   9   7   7      880.78      859.59     19.90 o 
  11   7   7       42.12       46.83      7.79 o 
  13   7   7      127.38      134.98     10.97 o 
  15   7   7       58.67       60.16      8.70 o 
  17   7   7       57.70       50.98      9.51 o 
 -14   8   7      106.66      106.55     10.86 o 
 -12   8   7       86.64       96.47     10.62 o 
 -10   8   7      165.02      162.53     10.96 o 
  -8   8   7      491.21      517.16     15.53 o 
  -6   8   7      185.33      188.62      9.98 o 
  -4   8   7        8.51        6.22      5.43 o 
  -2   8   7      780.77      777.63     17.62 o 
   0   8   7       46.91       68.17      7.55 o 
   2   8   7        2.67        2.92      5.56 o 
   4   8   7      301.57      294.71     12.30 o 
   6   8   7        0.00        4.25      6.15 o 
   8   8   7      190.42      230.55     12.42 o 
  10   8   7       29.90       40.96      8.16 o 
  12   8   7        0.17        0.41      6.79 o 
  14   8   7       55.27       73.71      9.75 o 
  -7   9   7        4.65        8.05      7.14 o 
  -5   9   7       13.87       18.67      6.72 o 
  -3   9   7      147.70      144.36     10.82 o 
  -1   9   7      206.95      252.51     12.31 o 
   1   9   7      230.66      257.18     12.52 o 
   3   9   7        0.89        3.23      6.84 o 
   5   9   7        7.16        7.10      7.01 o 
   7   9   7      258.23      246.00     14.95 o 
 -26   0   8      100.71      104.53     13.60 o 
 -24   0   8      288.48      370.23     14.46 o 
 -22   0   8      170.37      118.38     10.94 o 
 -20   0   8     1210.55     1074.52     22.70 o 
 -18   0   8     1348.39     1309.74     43.94 o 
 -16   0   8     2498.45     2467.00     38.40 o 
 -14   0   8       82.94       79.67      8.84 o 
 -12   0   8     8998.92     9054.61     89.62 o 
 -10   0   8       21.57       34.35      5.37 o 
  -8   0   8     4577.54     4519.72     33.30 o 
  -6   0   8      408.25      497.75     11.74 o 
  -4   0   8       60.91       35.27      4.01 o 
  -2   0   8    38924.55    41954.20    206.65 o 
   0   0   8     2279.84     2062.70     17.19 o 
   2   0   8    28566.13    31112.35    235.36 o 
   4   0   8    10620.40    11237.90     94.73 o 
   6   0   8     1361.29     1266.45     25.10 o 
   8   0   8      128.33       79.56      5.23 o 
  10   0   8     2659.31     2826.07     42.38 o 
  12   0   8      651.13      682.88     24.95 o 
  14   0   8     2738.05     2669.71     63.56 o 
  16   0   8      491.63      399.29     16.56 o 
  18   0   8      318.47      278.87     15.12 o 
  20   0   8       35.10       36.60      9.06 o 
  22   0   8      824.63      852.32     25.05 o 
  24   0   8      922.45     1005.55     42.72 o 
  26   0   8       28.35       33.82     10.73 o 
 -27   1   8       63.50       59.16      8.89 o 
 -25   1   8      135.35      110.69      9.84 o 
 -23   1   8      223.76      208.55      9.26 o 
 -21   1   8      195.95      218.64      9.08 o 
 -19   1   8      723.21      741.69     13.52 o 
 -17   1   8        1.87        5.24      4.35 o 
 -15   1   8     1435.92     1474.38     16.75 o 
 -13   1   8      152.79      173.19      7.22 o 
 -11   1   8      825.00      845.50     11.86 o 
  -9   1   8     5323.27     5372.90     29.47 o 
  -7   1   8       14.62       20.54      2.34 o 
  -5   1   8       63.70       77.48      4.22 o 
  -3   1   8       34.37       56.73      3.38 o 
  -1   1   8        0.14        8.03      2.03 o 
   1   1   8     2505.96     2554.48     14.12 o 
   3   1   8      492.94      449.01      6.02 o 
   5   1   8      317.59      335.97      5.46 o 
   7   1   8     9912.22    10137.79    128.37 o 
   9   1   8        1.16        0.34      2.78 o 
  11   1   8      612.96      627.15     11.84 o 
  13   1   8       29.82       49.75      5.69 o 
  15   1   8     1198.77     1226.74     17.61 o 
  17   1   8        0.53        3.47      4.78 o 
  19   1   8     1942.36     1828.22     23.11 o 
  21   1   8      351.53      341.22     12.41 o 
  23   1   8      259.06      251.97     11.78 o 
  25   1   8      992.81     1039.37     28.51 o 
 -26   2   8      113.16      150.66     11.11 o 
 -24   2   8      120.94      118.59      9.29 o 
 -22   2   8      369.10      366.62     11.29 o 
 -20   2   8       13.51       21.38      5.24 o 
 -18   2   8      667.00      685.46     12.97 o 
 -16   2   8        0.40        1.11      4.12 o 
 -14   2   8      303.97      300.08      8.92 o 
 -12   2   8      465.83      483.16      9.92 o 
 -10   2   8      926.44     1081.76     13.10 o 
  -8   2   8      111.54      160.66      5.50 o 
  -6   2   8      386.99      358.83      6.19 o 
  -4   2   8     1871.55     1804.12     12.15 o 
  -2   2   8      275.13      240.17      6.46 o 
   0   2   8     4916.55     5086.06     23.51 o 
   2   2   8     1259.14     1236.27     10.85 o 
   4   2   8     2849.62     2764.48     15.44 o 
   6   2   8     2455.82     2604.51     33.59 o 
   8   2   8       57.78       69.34      5.54 o 
  10   2   8      128.25      111.12      6.32 o 
  12   2   8      309.77      335.47      9.77 o 
  14   2   8        0.08       -2.57      5.01 o 
  16   2   8     1530.09     1508.97     22.77 o 
  18   2   8       11.01        9.80      5.89 o 
  20   2   8       63.13       58.81      7.77 o 
  22   2   8      660.78      728.99     18.58 o 
  24   2   8      277.39      284.76     13.76 o 
  26   2   8       67.44       71.00      9.43 o 
 -25   3   8        0.13       -1.29      6.80 o 
 -23   3   8      284.23      340.48     13.41 o 
 -21   3   8       47.15       40.20      6.10 o 
 -19   3   8      252.80      279.24      9.83 o 
 -17   3   8      484.21      546.68     11.77 o 
 -15   3   8      140.78      138.14      7.36 o 
 -13   3   8      319.64      292.16      8.36 o 
 -11   3   8      188.36      204.62      7.63 o 
  -9   3   8      439.17      465.27      8.53 o 
  -7   3   8      227.88      188.26      5.89 o 
  -5   3   8      344.93      349.36      7.04 o 
  -3   3   8     1873.85     1894.88     14.23 o 
  -1   3   8      221.96      255.02      6.18 o 
   1   3   8     4155.27     4139.68     37.29 o 
   3   3   8      562.41      607.66      8.51 o 
   5   3   8      791.49      775.14     10.41 o 
   7   3   8      406.50      344.22      7.89 o 
   9   3   8      133.91      154.39      7.37 o 
  11   3   8      174.41      201.63      8.10 o 
  13   3   8      244.31      227.69      8.73 o 
  15   3   8        2.71        1.47      4.53 o 
  17   3   8      199.53      183.57     10.58 o 
  19   3   8       54.08       43.30      7.37 o 
  21   3   8        3.08        1.10      5.91 o 
  23   3   8      216.35      248.40     13.85 o 
  25   3   8      120.67      127.25     11.61 o 
 -24   4   8      135.91      123.19     11.44 o 
 -22   4   8        1.42       -2.04      6.94 o 
 -20   4   8       88.31       74.75      8.25 o 
 -18   4   8      431.40      380.75     13.03 o 
 -16   4   8     1522.53     1480.40     21.86 o 
 -14   4   8      414.98      381.55     11.90 o 
 -12   4   8      921.48      822.27     15.79 o 
 -10   4   8      172.41      155.82      8.77 o 
  -8   4   8      406.97      428.54     10.38 o 
  -6   4   8       64.01       75.55      5.68 o 
  -4   4   8      825.93      766.95     11.49 o 
  -2   4   8     2020.61     1980.48     17.29 o 
   0   4   8       42.04       44.36      4.46 o 
   2   4   8      135.35      140.27      6.49 o 
   4   4   8      407.52      433.46     11.24 o 
   6   4   8      437.97      433.90     10.09 o 
   8   4   8       64.82       77.26      6.66 o 
  10   4   8       27.92       20.34      5.33 o 
  12   4   8     1177.76     1107.16     17.35 o 
  14   4   8      391.09      273.95     11.60 o 
  16   4   8      311.33      261.42     13.42 o 
  18   4   8      706.52      660.56     19.74 o 
  20   4   8      159.76      144.75     12.04 o 
  22   4   8       38.84       43.82      9.06 o 
  24   4   8       68.09       85.14     11.44 o 
 -21   5   8      189.80      173.59     12.19 o 
 -19   5   8      102.30      113.07      9.69 o 
 -17   5   8      285.09      257.34     10.84 o 
 -15   5   8      351.40      315.61     11.84 o 
 -13   5   8     1405.45     1350.54     21.36 o 
 -11   5   8      333.19      360.46     11.77 o 
  -9   5   8      636.53      530.87     11.98 o 
  -7   5   8        3.72        3.01      3.94 o 
  -5   5   8       91.60       80.46      6.18 o 
  -3   5   8      494.88      466.77     10.30 o 
  -1   5   8      910.61      881.83     14.60 o 
   1   5   8       49.31       61.91      5.35 o 
   3   5   8        5.73        7.42      4.32 o 
   5   5   8     1663.07     1680.80     27.07 o 
   7   5   8      188.63      184.06      9.32 o 
   9   5   8      440.04      511.30     16.39 o 
  11   5   8      140.11      122.52      8.41 o 
  13   5   8     1005.26     1027.19     18.08 o 
  15   5   8     1006.88      982.82     21.75 o 
  17   5   8      350.13      343.40     13.90 o 
  19   5   8      282.92      320.49     15.38 o 
  21   5   8       75.22       82.90     10.84 o 
 -20   6   8        0.48        0.10      7.65 o 
 -18   6   8        3.25        7.34      6.56 o 
 -16   6   8       17.39       17.96      6.62 o 
 -14   6   8      219.35      239.99     11.37 o 
 -12   6   8        0.75       -0.88      5.33 o 
 -10   6   8       57.87       60.27      6.55 o 
  -8   6   8      171.97      133.18      8.10 o 
  -6   6   8       11.63        4.29      4.14 o 
  -4   6   8       57.81       42.96      5.18 o 
  -2   6   8      128.32       83.38      9.32 o 
   0   6   8      422.65      442.33     10.40 o 
   2   6   8       98.07      115.77      7.55 o 
   4   6   8      634.94      708.80     13.73 o 
   6   6   8      752.87      724.12     15.46 o 
   8   6   8      928.32      805.19     16.36 o 
  10   6   8       86.34      108.48      8.84 o 
  12   6   8      110.59       80.99      7.83 o 
  14   6   8       25.69       34.71      6.57 o 
  16   6   8      383.90      353.86     14.39 o 
  18   6   8      389.90      471.97     16.58 o 
  20   6   8       28.82       31.19      9.11 o 
 -17   7   8        0.00       -7.16      7.16 o 
 -15   7   8        9.46       20.59      7.20 o 
 -13   7   8       32.79       20.95      6.79 o 
 -11   7   8      293.06      320.91     14.09 o 
  -9   7   8      174.54      180.20     10.61 o 
  -7   7   8      192.75      159.46     10.02 o 
  -5   7   8       20.67       18.45      5.71 o 
  -3   7   8      716.78      658.25     14.34 o 
  -1   7   8       91.54       93.10      8.30 o 
   1   7   8      156.17      161.90      9.28 o 
   3   7   8      462.36      436.73     13.35 o 
   5   7   8      389.23      392.55     14.41 o 
   7   7   8        8.85        5.59      6.00 o 
   9   7   8        6.65        4.68      6.29 o 
  11   7   8      162.61      176.53     11.49 o 
  13   7   8        7.65        6.47      6.60 o 
  15   7   8        0.09       -1.55      7.09 o 
  17   7   8       55.19       57.02      9.96 o 
 -12   8   8       44.21       30.73      8.72 o 
 -10   8   8      107.52      110.81     11.17 o 
  -8   8   8      500.63      559.57     16.35 o 
  -6   8   8      204.42      255.35     10.92 o 
  -4   8   8       37.47       51.12      6.84 o 
  -2   8   8        2.54        6.30      5.91 o 
   0   8   8      171.13      181.48     10.41 o 
   2   8   8        2.76        7.00      5.94 o 
   4   8   8       51.27       55.39      8.21 o 
   6   8   8      292.95      246.44     13.35 o 
   8   8   8        1.78        6.20      6.50 o 
  10   8   8      204.86      205.09     12.55 o 
  12   8   8      113.85      122.19     11.36 o 
  -3   9   8      248.92      311.71     13.68 o 
  -1   9   8        1.80        3.18      6.38 o 
   1   9   8      327.90      376.49     14.46 o 
   3   9   8       42.52       48.11      8.90 o 
 -25   1   9        2.07        6.77      6.30 o 
 -23   1   9       45.47       55.15      6.56 o 
 -21   1   9      934.48      887.75     15.72 o 
 -19   1   9        0.06       -2.10      4.50 o 
 -17   1   9      286.79      302.49      9.60 o 
 -15   1   9     1930.15     1840.29     19.06 o 
 -13   1   9     2179.51     2252.32     20.13 o 
 -11   1   9      479.77      487.87      9.74 o 
  -9   1   9     2300.30     2406.69     22.63 o 
  -7   1   9     1209.71     1190.07     11.56 o 
  -5   1   9      671.60      708.93      7.92 o 
  -3   1   9      791.70      821.35      8.63 o 
  -1   1   9      201.26      255.58      5.33 o 
   1   1   9      250.88      263.93      5.88 o 
   3   1   9      606.50      723.31      7.95 o 
   5   1   9     2220.07     2052.44     12.72 o 
   7   1   9      631.47      658.23      8.50 o 
   9   1   9      796.01      762.69     10.24 o 
  11   1   9      110.21       78.80      6.79 o 
  13   1   9       12.83       23.37      5.28 o 
  15   1   9      768.19      842.54     16.06 o 
  17   1   9      170.98      212.75      9.73 o 
  19   1   9      262.33      239.57     11.72 o 
  21   1   9        3.96        4.00      6.33 o 
  23   1   9      148.64      150.27     11.58 o 
  25   1   9      100.64      109.61     11.26 o 
 -24   2   9        2.48        3.93      5.96 o 
 -22   2   9        0.09       -3.40      4.96 o 
 -20   2   9       82.71       88.58      6.85 o 
 -18   2   9        8.76        9.54      4.67 o 
 -16   2   9       18.74       22.58      5.09 o 
 -14   2   9     1459.94     1388.02     18.65 o 
 -12   2   9      314.22      286.34      8.64 o 
 -10   2   9      191.05      167.85      7.06 o 
  -8   2   9     1322.11     1364.77     14.24 o 
  -6   2   9     1435.31     1338.33     11.36 o 
  -4   2   9       68.50       50.23      3.52 o 
  -2   2   9      234.86      211.21      5.83 o 
   0   2   9     2332.37     2147.90     14.88 o 
   2   2   9       20.63       16.67      2.88 o 
   4   2   9      503.09      529.89      7.87 o 
   6   2   9        5.12        8.11      2.96 o 
   8   2   9      727.00      790.41     15.20 o 
  10   2   9      166.80      122.67      7.05 o 
  12   2   9       21.03       41.70      8.57 o 
  14   2   9     1358.98     1374.82     21.43 o 
  16   2   9     1732.58     1619.68     23.78 o 
  18   2   9     2588.39     2425.65     29.90 o 
  20   2   9      153.54      172.44     11.10 o 
  22   2   9      546.60      531.72     16.58 o 
  24   2   9       24.38       18.50      7.47 o 
 -23   3   9      114.23      118.19     10.03 o 
 -21   3   9      300.42      309.34     11.81 o 
 -19   3   9       24.82       31.58      6.21 o 
 -17   3   9        0.14        0.74      4.93 o 
 -15   3   9     1697.62     1625.75     18.62 o 
 -13   3   9     1656.13     1630.76     19.38 o 
 -11   3   9      271.77      269.17      8.98 o 
  -9   3   9      271.89      293.13      8.98 o 
  -7   3   9     5788.01     5801.60     56.29 o 
  -5   3   9     3680.10     3661.68     20.94 o 
  -3   3   9     6804.38     6709.09     36.90 o 
  -1   3   9     4828.47     4738.42     28.12 o 
   1   3   9       88.61       80.04      5.03 o 
   3   3   9     1675.94     1730.87     16.20 o 
   5   3   9      609.07      566.48      9.74 o 
   7   3   9      146.97      138.88      7.09 o 
   9   3   9      216.03      197.96      7.56 o 
  11   3   9      208.32      217.97      7.93 o 
  13   3   9        2.73       -4.41      4.44 o 
  15   3   9        7.44        4.47      5.19 o 
  17   3   9     1270.07     1149.67     19.46 o 
  19   3   9        4.36        7.39      6.41 o 
  21   3   9      217.48      201.60     12.05 o 
  23   3   9      168.20      196.29     12.31 o 
 -22   4   9        7.23        8.23      7.44 o 
 -20   4   9        0.12       -4.89      5.83 o 
 -18   4   9      243.57      238.51     11.56 o 
 -16   4   9       59.48       56.72      7.26 o 
 -14   4   9       10.32        5.94      5.31 o 
 -12   4   9      305.18      305.09     11.08 o 
 -10   4   9       21.45       21.33      5.56 o 
  -8   4   9      242.06      222.68      8.64 o 
  -6   4   9      176.31      153.95      6.98 o 
  -4   4   9      800.00      840.57     12.48 o 
  -2   4   9      356.43      331.10      8.62 o 
   0   4   9      804.47      842.55     12.17 o 
   2   4   9      435.13      428.25     10.12 o 
   4   4   9       19.75       19.60      4.40 o 
   6   4   9     1011.40      910.95     14.36 o 
   8   4   9      649.31      570.90     13.11 o 
  10   4   9       42.30       37.46      5.83 o 
  12   4   9      210.65      195.96      9.25 o 
  14   4   9      336.32      355.23     12.87 o 
  16   4   9       14.77        8.59      6.98 o 
  18   4   9      448.59      455.42     17.43 o 
  20   4   9      150.39      154.32     12.74 o 
  22   4   9      375.03      398.77     17.51 o 
 -21   5   9      254.17      277.19     14.68 o 
 -19   5   9        4.73       -0.94      6.43 o 
 -17   5   9       49.57       42.15      7.53 o 
 -15   5   9       38.10       42.14      7.24 o 
 -13   5   9      230.31      235.00     10.81 o 
 -11   5   9      165.66      165.90      9.28 o 
  -9   5   9      251.22      239.85     10.26 o 
  -7   5   9      471.89      455.61     11.39 o 
  -5   5   9     1943.15     1885.86     19.02 o 
  -3   5   9       20.30       24.49      4.46 o 
  -1   5   9     2430.90     2352.03     31.64 o 
   1   5   9     3407.43     3341.00     35.66 o 
   3   5   9      571.38      601.21     12.96 o 
   5   5   9     1075.10      959.92     15.14 o 
   7   5   9       27.75       31.74      5.82 o 
   9   5   9     4427.24     4076.86     33.48 o 
  11   5   9      161.34      152.68      9.09 o 
  13   5   9     3520.27     3362.08     62.13 o 
  15   5   9        2.05       -0.59      5.87 o 
  17   5   9     1767.72     1781.13     31.72 o 
  19   5   9        0.28        1.40      7.59 o 
  21   5   9       16.55       10.30      8.41 o 
 -18   6   9        1.62       -0.15      6.17 o 
 -16   6   9      140.23      148.30     10.52 o 
 -14   6   9        8.74       -2.68      5.79 o 
 -12   6   9     1216.09     1148.62     22.59 o 
 -10   6   9      157.24      157.04      9.74 o 
  -8   6   9       61.34       49.86      6.20 o 
  -6   6   9      135.16      141.67      7.55 o 
  -4   6   9      291.35      219.39      8.50 o 
  -2   6   9       82.55       69.57      5.98 o 
   0   6   9       18.97       18.95      4.91 o 
   2   6   9      655.71      676.37     13.79 o 
   4   6   9      326.93      314.47     10.10 o 
   6   6   9     1235.59     1222.38     19.87 o 
   8   6   9        0.70        4.40      5.41 o 
  10   6   9        7.72       10.68      5.86 o 
  12   6   9        0.25       -1.38      5.38 o 
  14   6   9      344.32      376.78     14.72 o 
  16   6   9      292.66      261.75     13.45 o 
  18   6   9        4.93       -0.39      7.99 o 
 -15   7   9        3.51        9.32      6.78 o 
 -13   7   9        2.34       -1.69      6.00 o 
 -11   7   9      345.25      349.30     13.61 o 
  -9   7   9      104.10      134.83     10.00 o 
  -7   7   9     1066.65      992.20     17.84 o 
  -5   7   9      183.96      197.21      9.11 o 
  -3   7   9      128.80      123.27      8.27 o 
  -1   7   9        7.67       -2.69      4.67 o 
   1   7   9      168.15      162.14      8.82 o 
   3   7   9     1133.44     1048.05     22.46 o 
   5   7   9       52.09       58.53      8.13 o 
   7   7   9      181.68      130.32     10.62 o 
   9   7   9        0.02        1.03      6.04 o 
  11   7   9       40.65       52.25      8.17 o 
  13   7   9       11.50       14.79      7.00 o 
  15   7   9      334.75      365.90     17.26 o 
 -10   8   9      212.91      221.84     13.27 o 
  -8   8   9       11.77        5.47      6.72 o 
  -6   8   9       26.13       37.03      7.61 o 
  -4   8   9        0.53        5.66      6.35 o 
  -2   8   9        4.68       16.94      6.42 o 
   0   8   9       30.72       18.75      6.27 o 
   2   8   9      117.17      132.92      9.98 o 
   4   8   9      400.73      435.11     16.02 o 
   6   8   9       13.42       14.61      7.23 o 
   8   8   9      160.34      174.62     12.54 o 
  10   8   9       70.21       88.40     10.08 o 
 -24   0  10        2.12        3.18      8.16 o 
 -22   0  10      215.71      234.59     12.53 o 
 -20   0  10      231.09      241.17     13.65 o 
 -18   0  10     1349.87     1303.66     25.27 o 
 -16   0  10     1225.29     1158.17     22.70 o 
 -14   0  10     2076.59     2148.12     29.14 o 
 -12   0  10       71.83       71.59      8.15 o 
 -10   0  10     1447.96     1456.23     28.26 o 
  -8   0  10      789.21      982.88     17.93 o 
  -6   0  10     1741.83     1794.79     22.61 o 
  -4   0  10     1605.08     2012.78     24.28 o 
  -2   0  10      877.52      994.69     17.88 o 
   0   0  10     2388.85     2540.67     24.48 o 
   2   0  10      311.85      358.38      9.22 o 
   4   0  10     2346.26     2394.13     20.40 o 
   6   0  10     4480.86     4622.40     70.84 o 
   8   0  10     2798.81     2980.06     65.04 o 
  10   0  10      992.47     1053.25     47.78 o 
  12   0  10     3774.99     3719.93     76.46 o 
  14   0  10     1078.08     1105.73     24.41 o 
  16   0  10     5443.16     5191.06    135.16 o 
  18   0  10      767.65      799.81     23.88 o 
  20   0  10      275.09      300.21     17.10 o 
  22   0  10      716.85      740.12     61.82 o 
  24   0  10     1186.08     1311.23     41.05 o 
 -25   1  10       15.99       12.96      6.93 o 
 -23   1  10      691.20      694.59     15.34 o 
 -21   1  10      145.98      150.55      8.84 o 
 -19   1  10        0.11       -0.03      4.68 o 
 -17   1  10     1997.42     1908.89     21.19 o 
 -15   1  10      359.07      382.20     10.10 o 
 -13   1  10     1101.92     1149.65     15.33 o 
 -11   1  10      314.77      392.32      9.47 o 
  -9   1  10       37.59       48.99      4.70 o 
  -7   1  10       98.76      134.60      6.38 o 
  -5   1  10      347.29      345.91      6.63 o 
  -3   1  10     2386.66     2523.27     18.27 o 
  -1   1  10       38.66       58.53      3.86 o 
   1   1  10      422.75      432.48      6.92 o 
   3   1  10     1474.45     1621.05     12.05 o 
   5   1  10     1170.35     1171.16     13.09 o 
   7   1  10      265.66      230.42      6.79 o 
   9   1  10     3217.61     3084.53     59.57 o 
  11   1  10      447.76      432.12     12.95 o 
  13   1  10     1064.14     1059.58     22.09 o 
  15   1  10      220.88      209.12     10.82 o 
  17   1  10       59.92       52.62      7.31 o 
  19   1  10     1955.84     1907.32     27.63 o 
  21   1  10      137.75      163.35     11.19 o 
  23   1  10      117.93      100.17     10.22 o 
  25   1  10      155.22      182.42     12.87 o 
 -24   2  10       64.63       62.73      8.22 o 
 -22   2  10      618.07      646.32     14.51 o 
 -20   2  10      362.68      388.92     11.65 o 
 -18   2  10        8.67        6.14      4.90 o 
 -16   2  10        0.16       -1.30      4.23 o 
 -14   2  10      343.70      327.73      9.56 o 
 -12   2  10     3743.47     3706.60     36.03 o 
 -10   2  10        2.62        3.73      3.92 o 
  -8   2  10      983.89      946.33     13.93 o 
  -6   2  10      988.29     1095.51     12.99 o 
  -4   2  10     1359.14     1396.36     13.13 o 
  -2   2  10      113.77      122.55      5.33 o 
   0   2  10       46.98       88.38      4.93 o 
   2   2  10     1599.29     1688.19     13.93 o 
   4   2  10      226.03      261.01      7.30 o 
   6   2  10     1628.74     1599.60     24.78 o 
   8   2  10     1053.48     1094.62     16.29 o 
  10   2  10     3664.64     3303.84     58.18 o 
  12   2  10      362.38      377.86     12.80 o 
  14   2  10     1122.58     1046.27     31.75 o 
  16   2  10      454.68      481.47     14.72 o 
  18   2  10      319.81      309.48     12.88 o 
  20   2  10        3.55        1.02      6.45 o 
  22   2  10        3.57        1.21      6.33 o 
  24   2  10       35.66       51.12      9.04 o 
 -23   3  10      214.80      223.19     12.20 o 
 -21   3  10      869.70      866.31     19.30 o 
 -19   3  10      140.17      142.44      9.99 o 
 -17   3  10      919.40      881.10     18.10 o 
 -15   3  10      717.92      766.32     16.95 o 
 -13   3  10        0.24        5.55      5.09 o 
 -11   3  10     4546.81     4637.79     40.75 o 
  -9   3  10      781.61      776.60     15.17 o 
  -7   3  10       62.94       49.06      5.35 o 
  -5   3  10      453.69      444.94      8.67 o 
  -3   3  10      462.29      445.37      8.53 o 
  -1   3  10      316.56      350.19      7.92 o 
   1   3  10       11.38        3.91      3.22 o 
   3   3  10      256.78      272.42      7.85 o 
   5   3  10      465.54      453.25     10.92 o 
   7   3  10        0.60       -1.15      4.17 o 
   9   3  10      119.21      125.61      7.08 o 
  11   3  10      574.94      587.17     13.38 o 
  13   3  10        3.60        8.99      5.33 o 
  15   3  10       13.16       12.06      5.91 o 
  17   3  10       75.94       73.58      7.51 o 
  19   3  10      656.42      667.97     16.44 o 
  21   3  10      366.74      395.43     15.24 o 
  23   3  10      134.57      139.15     11.88 o 
 -22   4  10      116.91      124.08     10.73 o 
 -20   4  10      203.25      170.03     10.73 o 
 -18   4  10       14.08       10.58      6.40 o 
 -16   4  10        5.90        5.88      6.04 o 
 -14   4  10     1591.41     1605.73     21.49 o 
 -12   4  10      616.96      553.94     14.14 o 
 -10   4  10        4.98        2.97      5.14 o 
  -8   4  10     1642.08     1618.45     31.93 o 
  -6   4  10     1004.64     1006.78     15.37 o 
  -4   4  10     2317.76     2295.30     19.02 o 
  -2   4  10     2184.91     2101.53     26.38 o 
   0   4  10     3406.37     3314.50     26.91 o 
   2   4  10     2371.05     2103.99     23.76 o 
   4   4  10     2028.52     2068.08     20.99 o 
   6   4  10     2817.39     2660.49     28.56 o 
   8   4  10     2801.33     2744.97     26.54 o 
  10   4  10      587.29      565.66     13.62 o 
  12   4  10      687.33      592.96     29.32 o 
  14   4  10       38.87       40.96      8.05 o 
  16   4  10     1049.07      906.15     22.82 o 
  18   4  10      142.63      177.95     13.20 o 
  20   4  10       33.95       31.65      8.48 o 
  22   4  10      231.00      242.53     15.55 o 
 -19   5  10       20.71       25.46      7.43 o 
 -17   5  10      116.88      107.42      9.58 o 
 -15   5  10       36.14       37.43      7.11 o 
 -13   5  10     1286.48     1245.09     23.67 o 
 -11   5  10       78.18       94.51      8.64 o 
  -9   5  10      328.13      305.47     11.40 o 
  -7   5  10        4.18        8.32      4.78 o 
  -5   5  10      218.81      204.84      8.20 o 
  -3   5  10       11.22       29.83      4.82 o 
  -1   5  10      245.67      257.20      9.36 o 
   1   5  10      242.50      222.45      8.94 o 
   3   5  10      132.30      129.73      7.72 o 
   5   5  10     2185.11     2203.16     24.91 o 
   7   5  10      188.88      186.08      9.62 o 
   9   5  10       63.90       68.64      7.10 o 
  11   5  10      181.98      183.36      9.93 o 
  13   5  10      213.77      193.43     11.28 o 
  15   5  10     1335.24     1396.31     27.98 o 
  17   5  10       12.80       17.07      8.06 o 
  19   5  10      666.99      717.06     22.35 o 
 -18   6  10      294.74      290.59     13.93 o 
 -16   6  10      130.41      119.82     10.39 o 
 -14   6  10       38.95       33.90      7.41 o 
 -12   6  10        1.32        1.25      5.76 o 
 -10   6  10       90.05       90.32      8.61 o 
  -8   6  10       31.82       29.09      6.43 o 
  -6   6  10      602.58      590.63     13.68 o 
  -4   6  10       25.37       28.31      4.87 o 
  -2   6  10      485.26      500.08     12.48 o 
   0   6  10      158.25      187.97      8.94 o 
   2   6  10      680.09      662.62     16.14 o 
   4   6  10     1056.72      991.03     18.35 o 
   6   6  10      246.94      260.25     11.14 o 
   8   6  10        8.15       -1.13      5.40 o 
  10   6  10        1.10       -0.31      5.58 o 
  12   6  10       14.02       19.26      6.45 o 
  14   6  10      203.10      203.26     12.30 o 
  16   6  10        5.89       -0.99      7.54 o 
  18   6  10      874.31      881.72     25.52 o 
 -13   7  10        4.55        1.53      6.50 o 
 -11   7  10        0.01        0.66      6.21 o 
  -9   7  10      230.46      216.42     11.65 o 
  -7   7  10        2.65        0.84      5.36 o 
  -5   7  10      480.55      489.98     16.84 o 
  -3   7  10      164.47      173.88      9.42 o 
  -1   7  10        0.71        0.48      4.96 o 
   1   7  10       13.21       11.55      5.30 o 
   3   7  10      418.07      445.42     14.00 o 
   5   7  10        7.70       19.04      6.74 o 
   7   7  10        6.16       18.12      6.92 o 
   9   7  10        6.41       15.53      7.22 o 
  11   7  10      192.80      178.75     12.26 o 
  13   7  10        0.06       -3.63      7.41 o 
  -8   8  10        0.48        2.59      7.71 o 
  -6   8  10        3.83       11.11      7.54 o 
  -4   8  10        6.04       -1.79      6.82 o 
  -2   8  10      717.13      723.84     17.88 o 
   0   8  10        0.33       -0.69      5.92 o 
   2   8  10       20.78       10.15      6.90 o 
   4   8  10        0.13        5.61      7.17 o 
   6   8  10       14.76       28.25      7.98 o 
   8   8  10      703.80      756.29     21.08 o 
 -23   1  11       31.90       31.37      6.55 o 
 -21   1  11      577.20      599.08     14.10 o 
 -19   1  11       99.58      102.35      7.84 o 
 -17   1  11     1002.29     1030.96     16.18 o 
 -15   1  11       37.07       38.84      5.33 o 
 -13   1  11      895.04      880.24     13.97 o 
 -11   1  11      826.68      811.36     13.04 o 
  -9   1  11      126.17      121.40      6.67 o 
  -7   1  11       10.44       13.69      3.91 o 
  -5   1  11      137.02      150.35      6.02 o 
  -3   1  11      206.10      218.36      6.15 o 
  -1   1  11      431.08      490.23      8.46 o 
   1   1  11      338.57      366.25      7.53 o 
   3   1  11      899.43      938.92     10.85 o 
   5   1  11      917.48      876.91     12.64 o 
   7   1  11     1419.95     1360.34     32.15 o 
   9   1  11     1368.61     1299.09     19.83 o 
  11   1  11     2763.36     2633.73     52.39 o 
  13   1  11      285.17      278.44     11.39 o 
  15   1  11      497.41      483.65     14.41 o 
  17   1  11      303.76      328.50     12.97 o 
  19   1  11     1065.97     1033.89     21.52 o 
  21   1  11      122.23      133.23     10.98 o 
  23   1  11      286.73      292.88     14.32 o 
 -22   2  11      146.30      150.57      9.89 o 
 -20   2  11      309.07      343.15     12.02 o 
 -18   2  11      172.90      175.09      9.71 o 
 -16   2  11      629.25      643.88     14.15 o 
 -14   2  11      723.38      702.92     14.19 o 
 -12   2  11        7.04        8.20      4.76 o 
 -10   2  11     3141.85     2983.96     25.50 o 
  -8   2  11     1723.70     1652.01     18.73 o 
  -6   2  11     2078.93     2069.57     19.93 o 
  -4   2  11      686.39      647.28      9.91 o 
  -2   2  11       93.50      103.14      5.43 o 
   0   2  11     1521.77     1459.02     13.85 o 
   2   2  11       52.90       62.72      5.02 o 
   4   2  11     2392.76     2396.14     23.23 o 
   6   2  11      938.84      924.01     14.02 o 
   8   2  11      150.22      207.13      9.61 o 
  10   2  11      132.10      131.94      9.30 o 
  12   2  11      231.81      239.73     11.01 o 
  14   2  11      598.67      540.81     15.06 o 
  16   2  11        5.15        6.77      5.85 o 
  18   2  11     1377.51     1369.62     24.71 o 
  20   2  11        7.54        7.26      6.56 o 
  22   2  11        1.39        8.35      7.10 o 
 -21   3  11      163.21      176.30     11.45 o 
 -19   3  11      106.42      114.42      9.33 o 
 -17   3  11       31.41       26.97      6.72 o 
 -15   3  11     3246.81     3167.89     32.30 o 
 -13   3  11     2894.44     2773.52     29.19 o 
 -11   3  11     1981.02     2043.49     24.83 o 
  -9   3  11      841.24      842.74     16.05 o 
  -7   3  11     2054.70     1946.87     24.79 o 
  -5   3  11     1309.35     1327.97     18.97 o 
  -3   3  11      851.14      825.43     11.68 o 
  -1   3  11      393.10      341.55      8.95 o 
   1   3  11     1946.67     1767.19     23.19 o 
   3   3  11     2908.01     2796.33     30.80 o 
   5   3  11     7926.93     7580.91    108.60 o 
   7   3  11        0.41       -3.86      3.86 o 
   9   3  11     5541.95     5454.50     65.88 o 
  11   3  11       46.64       62.89      7.31 o 
  13   3  11      166.40      128.37      9.51 o 
  15   3  11      104.88       77.05      8.35 o 
  17   3  11       46.15       41.11      7.64 o 
  19   3  11       29.53       11.83      6.25 o 
  21   3  11       35.97       46.08      8.60 o 
 -20   4  11       35.38       39.37      8.08 o 
 -18   4  11       13.54        5.38      6.46 o 
 -16   4  11      586.52      593.21     16.11 o 
 -14   4  11      143.71      151.40     10.04 o 
 -12   4  11        8.70        3.25      5.50 o 
 -10   4  11      779.41      775.63     16.37 o 
  -8   4  11      576.76      543.44     13.89 o 
  -6   4  11     1043.07     1090.91     16.26 o 
  -4   4  11      705.08      684.23     12.06 o 
  -2   4  11     2181.88     2242.49     20.26 o 
   0   4  11      802.98      781.66     15.60 o 
   2   4  11      636.79      616.56     12.37 o 
   4   4  11      710.59      705.92     13.16 o 
   6   4  11      100.39      101.30      7.43 o 
   8   4  11      451.07      451.09     12.53 o 
  10   4  11      122.71      122.98      8.79 o 
  12   4  11       41.81       46.05      7.90 o 
  14   4  11      357.41      351.81     15.44 o 
  16   4  11       26.82       15.24      8.03 o 
  18   4  11       62.01       55.41      9.58 o 
  20   4  11      134.39      138.29     13.32 o 
 -19   5  11      527.55      498.24     16.52 o 
 -17   5  11       19.22       21.88      7.39 o 
 -15   5  11       33.28       27.83      7.09 o 
 -13   5  11      122.81      123.14      9.56 o 
 -11   5  11      186.06      186.02     10.46 o 
  -9   5  11      147.83      135.60      9.69 o 
  -7   5  11      190.15      181.59      9.94 o 
  -5   5  11      655.90      603.39     13.52 o 
  -3   5  11     6778.30     6769.88     75.76 o 
  -1   5  11        8.12        1.58      4.37 o 
   1   5  11      438.35      419.61     11.20 o 
   3   5  11       83.67       82.92      6.85 o 
   5   5  11      230.19      211.42     10.01 o 
   7   5  11      281.35      292.11     11.33 o 
   9   5  11       24.98       39.08      6.59 o 
  11   5  11       85.21      100.69      9.80 o 
  13   5  11      390.39      402.89     16.58 o 
  15   5  11      226.96      213.46     13.77 o 
  17   5  11      806.40      863.26     24.33 o 
  19   5  11      238.78      238.44     15.91 o 
 -16   6  11      246.58      283.00     13.35 o 
 -14   6  11      809.49      873.21     19.94 o 
 -12   6  11       65.92       74.39      8.46 o 
 -10   6  11      101.77       91.39      8.85 o 
  -8   6  11      156.10      144.00      9.75 o 
  -6   6  11      332.08      324.22     11.26 o 
  -4   6  11      476.38      422.70     13.11 o 
  -2   6  11       95.02      113.79      8.06 o 
   0   6  11     1369.64     1338.24     19.61 o 
   2   6  11       16.00       15.43      5.29 o 
   4   6  11      438.39      428.39     13.40 o 
   6   6  11      164.42      164.28      9.87 o 
   8   6  11      881.19      929.30     18.80 o 
  10   6  11      964.87      901.87     18.98 o 
  12   6  11      670.93      684.60     18.67 o 
  14   6  11       22.37       20.65      8.15 o 
  16   6  11      102.87      125.67     12.85 o 
 -11   7  11       24.10       33.25      7.80 o 
  -9   7  11       84.33       70.98      8.47 o 
  -7   7  11      408.27      384.42     13.89 o 
  -5   7  11       88.67       97.12      9.18 o 
  -3   7  11      117.24      113.57      8.02 o 
  -1   7  11      517.83      601.98     15.53 o 
   1   7  11        1.24        2.78      5.42 o 
   3   7  11      123.41      151.30      9.95 o 
   5   7  11      137.38      140.56     10.37 o 
   7   7  11      386.70      390.42     14.07 o 
   9   7  11      425.65      455.24     15.13 o 
  11   7  11       28.32       18.71      7.53 o 
  -4   8  11      193.76      212.72     13.41 o 
  -2   8  11      533.59      535.22     16.29 o 
   0   8  11       89.63       95.75      9.42 o 
   2   8  11       22.47       30.49      8.37 o 
   4   8  11      397.57      469.23     17.50 o 
 -22   0  12      172.77      190.69     13.88 o 
 -20   0  12      202.58      215.05     14.04 o 
 -18   0  12     1944.92     2005.54     29.12 o 
 -16   0  12      745.40      835.27     20.93 o 
 -14   0  12       98.74       88.96      9.31 o 
 -12   0  12     3637.79     3649.62     51.11 o 
 -10   0  12      204.01      183.44     10.83 o 
  -8   0  12       56.11       41.06      7.00 o 
  -6   0  12      174.55      202.33      9.54 o 
  -4   0  12      386.29      417.94     13.03 o 
  -2   0  12      990.06     1270.83     33.13 o 
   0   0  12     1192.61     1241.53     17.14 o 
   2   0  12      503.07      517.84     16.31 o 
   4   0  12     4492.88     4426.73     73.93 o 
   6   0  12     5758.30     5782.17    191.45 o 
   8   0  12     1268.22     1186.88     34.66 o 
  10   0  12      311.79      282.58     18.21 o 
  12   0  12     4505.53     4191.43    130.67 o 
  14   0  12      559.72      500.33     23.84 o 
  16   0  12       10.55        0.84      9.18 o 
  18   0  12       64.34       73.40     13.72 o 
  20   0  12      100.74      106.01     15.86 o 
  22   0  12      292.61      247.06     21.46 o 
 -23   1  12        0.08       -3.21      5.98 o 
 -21   1  12      205.59      216.99     10.29 o 
 -19   1  12      525.80      541.89     13.36 o 
 -17   1  12      933.04      980.03     16.88 o 
 -15   1  12      712.01      721.02     13.82 o 
 -13   1  12     1595.32     1611.72     18.88 o 
 -11   1  12     1618.76     1574.94     19.56 o 
  -9   1  12       10.44        5.38      4.43 o 
  -7   1  12      266.54      227.10      8.69 o 
  -5   1  12        5.24        6.58      4.29 o 
  -3   1  12      554.87      526.49      9.34 o 
  -1   1  12       48.37       47.41      3.87 o 
   1   1  12      464.07      416.37      8.36 o 
   3   1  12       53.53       47.29      4.19 o 
   5   1  12      355.77      319.50      8.45 o 
   7   1  12     1772.06     1747.43     33.79 o 
   9   1  12      117.90       90.47      8.68 o 
  11   1  12     1935.47     1910.42     46.60 o 
  13   1  12       84.70       85.67      8.35 o 
  15   1  12     1125.49     1104.38     33.25 o 
  17   1  12      110.73      154.72     10.72 o 
  19   1  12        0.35        3.66      6.98 o 
  21   1  12       27.55       29.88      9.04 o 
  23   1  12      434.22      474.09     19.84 o 
 -22   2  12      690.32      710.11     17.24 o 
 -20   2  12      193.76      196.36     10.56 o 
 -18   2  12      707.88      688.74     15.71 o 
 -16   2  12     1270.62     1353.01     20.30 o 
 -14   2  12      164.69      190.51      9.29 o 
 -12   2  12      784.03      845.00     15.34 o 
 -10   2  12      227.51      210.72      8.99 o 
  -8   2  12      144.71      143.17      7.82 o 
  -6   2  12        0.16       -4.10      4.10 o 
  -4   2  12       54.25       64.73      5.37 o 
  -2   2  12     1174.14     1103.34     12.41 o 
   0   2  12     3065.57     3116.36     20.69 o 
   2   2  12       93.12       96.30      6.36 o 
   4   2  12      218.64      193.29      7.52 o 
   6   2  12     3209.44     3294.86     30.23 o 
   8   2  12       29.02       31.22      6.09 o 
  10   2  12      217.45      208.38     10.55 o 
  12   2  12      176.56      180.46     10.17 o 
  14   2  12        1.16       -4.59      5.15 o 
  16   2  12      770.06      769.80     18.83 o 
  18   2  12        8.53       10.95      6.57 o 
  20   2  12      812.89      828.64     20.59 o 
  22   2  12      748.11      840.73     21.86 o 
 -21   3  12      126.82      127.88     10.87 o 
 -19   3  12       81.46       88.97      9.18 o 
 -17   3  12      359.90      375.30     13.61 o 
 -15   3  12      244.15      253.80     11.50 o 
 -13   3  12       75.22       76.26      7.80 o 
 -11   3  12      372.47      365.16     12.21 o 
  -9   3  12      171.38      134.03      8.85 o 
  -7   3  12      130.04      102.17      8.34 o 
  -5   3  12     2065.45     2008.78     25.76 o 
  -3   3  12      182.09      208.14      7.88 o 
  -1   3  12      560.95      611.82     12.20 o 
   1   3  12      309.45      348.91     10.02 o 
   3   3  12       66.43       78.68      6.51 o 
   5   3  12     2400.81     2316.85     30.30 o 
   7   3  12       21.02       21.04      4.95 o 
   9   3  12       12.55       16.73      5.89 o 
  11   3  12      811.08      803.11     17.81 o 
  13   3  12       89.31       88.34      9.07 o 
  15   3  12      362.77      371.61     13.96 o 
  17   3  12      141.53      151.63     11.00 o 
  19   3  12       34.57       33.35      7.30 o 
  21   3  12      349.00      357.11     15.81 o 
 -20   4  12       31.41       27.98      8.19 o 
 -18   4  12       24.49       32.01      7.83 o 
 -16   4  12      142.82      128.18     10.10 o 
 -14   4  12     2736.91     2618.91     30.91 o 
 -12   4  12       10.71       10.19      6.07 o 
 -10   4  12     1333.03     1270.93     20.90 o 
  -8   4  12       35.63       38.53      6.53 o 
  -6   4  12      915.53      893.54     17.13 o 
  -4   4  12      383.11      370.94     10.89 o 
  -2   4  12     1554.53     1521.48     19.01 o 
   0   4  12      699.42      655.42     13.16 o 
   2   4  12     2644.20     2630.84     37.83 o 
   4   4  12      181.65      143.25      8.56 o 
   6   4  12      520.70      469.68     11.93 o 
   8   4  12      784.82      762.37     17.87 o 
  10   4  12      527.11      516.45     17.33 o 
  12   4  12      106.13      122.27     11.19 o 
  14   4  12       31.97       54.46      8.88 o 
  16   4  12       37.50       34.64      8.62 o 
  18   4  12        1.97       -5.24      6.88 o 
  20   4  12        8.36        9.74      8.70 o 
 -17   5  12      104.25      106.43     10.34 o 
 -15   5  12      148.06      139.68      9.91 o 
 -13   5  12      299.85      296.18     12.87 o 
 -11   5  12      258.49      263.43     11.96 o 
  -9   5  12      556.30      569.58     15.34 o 
  -7   5  12      124.90      138.08     10.04 o 
  -5   5  12      814.96      798.16     17.00 o 
  -3   5  12      621.25      583.60     14.57 o 
  -1   5  12     1050.08     1088.21     17.12 o 
   1   5  12       67.50       72.67      6.60 o 
   3   5  12       10.66       14.07      5.46 o 
   5   5  12      865.46      877.38     17.32 o 
   7   5  12       41.85       50.78      6.83 o 
   9   5  12      251.35      258.50     11.55 o 
  11   5  12       53.65       37.20      7.50 o 
  13   5  12       17.46       24.89      8.15 o 
  15   5  12       52.25       48.35      9.38 o 
  17   5  12      369.27      423.72     18.81 o 
 -14   6  12      159.82      179.23     11.87 o 
 -12   6  12        1.20        4.39      6.41 o 
 -10   6  12     1107.08     1196.96     22.30 o 
  -8   6  12      455.36      442.49     14.58 o 
  -6   6  12      198.44      196.10     11.77 o 
  -4   6  12      231.98      253.36     11.25 o 
  -2   6  12      122.35      127.44      8.61 o 
   0   6  12      185.38      202.47      9.77 o 
   2   6  12       17.21       16.63      6.02 o 
   4   6  12       24.32       19.89      6.20 o 
   6   6  12      251.67      247.31     11.55 o 
   8   6  12      204.31      219.91     11.56 o 
  10   6  12       12.33       17.36      6.61 o 
  12   6  12        0.07        2.64      6.38 o 
  14   6  12       18.85       20.63      8.81 o 
  -9   7  12       69.84       69.89      9.13 o 
  -7   7  12       27.95       33.58      8.28 o 
  -5   7  12      151.96      159.69     11.97 o 
  -3   7  12      501.46      571.76     14.95 o 
  -1   7  12        4.69       -2.87      5.27 o 
   1   7  12       12.54       -0.38      6.04 o 
   3   7  12        0.08       -0.79      5.98 o 
   5   7  12        3.31        7.24      6.38 o 
   7   7  12       50.41       61.78      8.29 o 
   9   7  12       48.34       49.42      8.08 o 
 -21   1  13      735.72      747.94     17.54 o 
 -19   1  13       52.25       55.88      7.33 o 
 -17   1  13       12.80       15.62      5.86 o 
 -15   1  13       67.51       71.70      7.17 o 
 -13   1  13      500.93      502.26     12.72 o 
 -11   1  13      233.31      261.59      9.95 o 
  -9   1  13      516.68      524.11     12.26 o 
  -7   1  13       29.67       27.96      5.28 o 
  -5   1  13       55.77       63.44      5.74 o 
  -3   1  13      191.39      147.20      7.72 o 
  -1   1  13      478.22      451.03      9.23 o 
   1   1  13     1807.50     1727.96     17.07 o 
   3   1  13      639.08      625.28     11.05 o 
   5   1  13     2947.73     2755.66     42.19 o 
   7   1  13     1471.55     1376.58     32.47 o 
   9   1  13      339.80      346.13     12.22 o 
  11   1  13      484.33      475.83     16.62 o 
  13   1  13      232.99      199.28     12.82 o 
  15   1  13      479.74      480.07     20.28 o 
  17   1  13      109.90      112.20     11.62 o 
  19   1  13       46.08       26.65      8.70 o 
  21   1  13       22.21       31.74      9.31 o 
 -20   2  13      879.51      889.89     20.32 o 
 -18   2  13       77.57       83.63      8.81 o 
 -16   2  13      458.26      462.85     13.34 o 
 -14   2  13        6.37        1.81      5.21 o 
 -12   2  13       20.60       11.26      5.23 o 
 -10   2  13      185.80      157.35      8.58 o 
  -8   2  13      448.14      414.00     11.31 o 
  -6   2  13     1391.88     1311.62     18.10 o 
  -4   2  13     2061.16     1996.57     20.85 o 
  -2   2  13       59.29       58.14      4.93 o 
   0   2  13     1709.76     1732.41     17.88 o 
   2   2  13      411.99      356.27      9.21 o 
   4   2  13        0.62       -0.91      3.94 o 
   6   2  13       74.98       63.19      6.00 o 
   8   2  13      352.92      370.77     12.64 o 
  10   2  13      217.54      200.71     10.74 o 
  12   2  13       21.93       33.10      6.79 o 
  14   2  13        7.33        8.85      6.47 o 
  16   2  13      102.54       89.79      9.28 o 
  18   2  13       64.64       62.38      8.50 o 
  20   2  13        2.59        2.56      6.94 o 
 -19   3  13      215.33      246.45     12.60 o 
 -17   3  13       52.19       53.44      8.04 o 
 -15   3  13      186.51      180.18     10.90 o 
 -13   3  13       97.09       93.53      8.78 o 
 -11   3  13        0.26        2.79      5.63 o 
  -9   3  13     1808.18     1859.29     22.53 o 
  -7   3  13     1478.94     1529.66     21.65 o 
  -5   3  13     2151.31     2143.56     26.32 o 
  -3   3  13       97.73       94.29      7.32 o 
  -1   3  13     3000.49     3084.08     26.02 o 
   1   3  13     3276.92     3175.73     37.57 o 
   3   3  13      284.74      301.13     10.82 o 
   5   3  13      642.17      662.33     14.40 o 
   7   3  13     1306.86     1219.56     19.22 o 
   9   3  13       36.36       35.77      7.58 o 
  11   3  13      130.97      147.27     11.65 o 
  13   3  13      202.00      186.61     12.30 o 
  15   3  13      333.66      346.32     16.01 o 
  17   3  13      379.95      345.96     16.74 o 
  19   3  13       67.66       74.80      9.42 o 
 -18   4  13       44.80       36.73      8.38 o 
 -16   4  13        4.32        0.93      6.57 o 
 -14   4  13       82.65       86.38      9.04 o 
 -12   4  13      267.02      263.00     11.01 o 
 -10   4  13      133.64      146.54      9.67 o 
  -8   4  13      239.18      219.71     10.87 o 
  -6   4  13      124.33      134.33      9.34 o 
  -4   4  13       68.91       73.10      7.99 o 
  -2   4  13       42.97       42.55      6.23 o 
   0   4  13     1970.10     1975.25     24.11 o 
   2   4  13       19.62       23.23      7.11 o 
   4   4  13      290.29      283.30     10.95 o 
   6   4  13      438.90      429.80     12.12 o 
   8   4  13        7.78        9.06      5.49 o 
  10   4  13      114.72       92.38     10.62 o 
  12   4  13       24.62       30.27      7.90 o 
  14   4  13        1.58       -3.32      7.00 o 
  16   4  13       60.75       81.02     10.55 o 
  18   4  13       27.77       46.93      9.69 o 
 -15   5  13     1844.20     1965.98     29.31 o 
 -13   5  13      210.91      212.72     11.98 o 
 -11   5  13      418.75      396.86     14.21 o 
  -9   5  13       26.27       25.96      6.97 o 
  -7   5  13     1941.82     1939.05     26.36 o 
  -5   5  13     1332.50     1309.20     26.26 o 
  -3   5  13      284.40      250.88     10.17 o 
  -1   5  13     1188.09     1209.31     18.63 o 
   1   5  13      837.39      892.56     16.25 o 
   3   5  13        8.84        8.19      5.52 o 
   5   5  13       90.15       84.02      8.08 o 
   7   5  13      355.98      385.54     13.06 o 
   9   5  13      112.62      123.07     10.13 o 
  11   5  13       17.36       18.87      8.15 o 
  13   5  13        3.77        2.76      7.13 o 
  15   5  13      711.54      808.78     23.99 o 
 -12   6  13        6.66       11.58      7.05 o 
 -10   6  13       20.82       39.39      8.08 o 
  -8   6  13      545.57      530.93     17.39 o 
  -6   6  13       99.40      112.51     10.45 o 
  -4   6  13        0.97       -3.10      6.13 o 
  -2   6  13      349.27      374.32     13.36 o 
   0   6  13       87.94       78.25      7.51 o 
   2   6  13       11.72       15.73      6.40 o 
   4   6  13       91.71      116.15      9.58 o 
   6   6  13     1555.75     1625.42     33.86 o 
   8   6  13      334.42      315.61     13.10 o 
  10   6  13      141.31      170.91     12.15 o 
  12   6  13      118.07      125.53     12.67 o 
  -7   7  13       39.88       44.83      9.22 o 
  -5   7  13       63.51      101.42     10.83 o 
  -3   7  13       70.59       62.96      8.46 o 
  -1   7  13      453.87      502.36     15.67 o 
   1   7  13       64.28       62.51      8.30 o 
   3   7  13       98.69      116.42     10.15 o 
   5   7  13       95.75      107.42     10.07 o 
 -20   0  14      219.78      226.27     17.83 o 
 -18   0  14     1120.07     1200.29     32.26 o 
 -16   0  14      873.90      927.82     27.94 o 
 -14   0  14      238.09      247.57     15.82 o 
 -12   0  14       67.07       70.33     10.79 o 
 -10   0  14       32.60       45.24      9.36 o 
  -8   0  14     1664.43     1607.81     31.17 o 
  -6   0  14     2940.83     2757.02     38.92 o 
  -4   0  14     2240.33     1852.53     31.71 o 
  -2   0  14      138.02      158.94     12.59 o 
   0   0  14     3071.63     2770.79     31.17 o 
   2   0  14     1665.57     1656.06     31.80 o 
   4   0  14     4133.39     3806.09     43.12 o 
   6   0  14     1106.10     1092.80     46.37 o 
   8   0  14      627.13      561.56     28.10 o 
  10   0  14      479.75      467.51     22.84 o 
  12   0  14     1062.21     1013.82     54.80 o 
  14   0  14      362.48      310.68     21.83 o 
  16   0  14       92.79       98.43     15.19 o 
  18   0  14      652.02      682.86     43.09 o 
  20   0  14        5.57       -2.29     11.70 o 
 -19   1  14       13.28       10.13      6.60 o 
 -17   1  14     1082.61     1126.20     20.07 o 
 -15   1  14      155.38      151.07      9.30 o 
 -13   1  14      849.89      901.50     16.86 o 
 -11   1  14      161.52      147.32      8.62 o 
  -9   1  14        5.35        2.14      4.66 o 
  -7   1  14      486.06      478.11     11.88 o 
  -5   1  14       56.02       59.38      5.99 o 
  -3   1  14      221.09      242.64      8.93 o 
  -1   1  14      995.16     1042.16     14.20 o 
   1   1  14       17.95       25.43      4.76 o 
   3   1  14      124.19      126.72      8.09 o 
   5   1  14       81.38       81.82      8.46 o 
   7   1  14      359.96      299.28     13.34 o 
   9   1  14      344.89      327.15     14.61 o 
  11   1  14      145.65      114.46     10.73 o 
  13   1  14      903.86      898.78     22.57 o 
  15   1  14       84.04      100.53     11.72 o 
  17   1  14      122.32      117.83     11.68 o 
  19   1  14       31.39       35.87      9.59 o 
 -18   2  14        0.52       -6.25      6.25 o 
 -16   2  14       53.38       56.64      7.90 o 
 -14   2  14      145.99      155.15     10.24 o 
 -12   2  14     2112.12     2073.33     24.64 o 
 -10   2  14      163.27      168.86      8.98 o 
  -8   2  14      153.46      148.62      8.63 o 
  -6   2  14     1247.98     1339.05     18.42 o 
  -4   2  14        8.53        0.80      4.07 o 
  -2   2  14        3.85        7.69      5.17 o 
   0   2  14       36.46       26.42      4.61 o 
   2   2  14        8.57        2.24      3.87 o 
   4   2  14       60.15       51.20      6.28 o 
   6   2  14     1271.05     1113.82     16.84 o 
   8   2  14       19.28        9.26      5.77 o 
  10   2  14      174.25      133.31      9.85 o 
  12   2  14      956.56      965.85     20.41 o 
  14   2  14        1.42       -5.21      6.66 o 
  16   2  14      586.96      583.78     20.01 o 
  18   2  14      149.86      176.89     13.79 o 
 -17   3  14       29.11       22.37      7.61 o 
 -15   3  14       61.96       40.81      7.88 o 
 -13   3  14      171.08      173.84     10.76 o 
 -11   3  14     1343.60     1451.13     23.31 o 
  -9   3  14       17.76        4.13      5.84 o 
  -7   3  14     1326.48     1350.49     21.33 o 
  -5   3  14      340.53      297.21     11.20 o 
  -3   3  14        1.66       -3.68      5.22 o 
  -1   3  14       49.06       39.17      5.99 o 
   1   3  14        5.23       13.94      4.71 o 
   3   3  14       18.17       12.06      5.17 o 
   5   3  14       23.44       19.47      5.48 o 
   7   3  14       98.42       80.23      8.55 o 
   9   3  14       63.07       66.31      7.80 o 
  11   3  14       57.43       59.55      8.85 o 
  13   3  14        0.06        0.21      6.76 o 
  15   3  14       18.68        6.75      7.19 o 
  17   3  14        0.23        1.25      7.19 o 
 -16   4  14      180.93      170.67     11.49 o 
 -14   4  14       28.80       38.40      7.79 o 
 -12   4  14      424.09      432.81     16.14 o 
 -10   4  14       63.81       48.77      7.62 o 
  -8   4  14      597.77      665.21     16.56 o 
  -6   4  14      122.25      152.36     10.77 o 
  -4   4  14       15.42       22.69      6.84 o 
  -2   4  14       23.77       31.64      5.68 o 
   0   4  14       12.97       27.25      5.61 o 
   2   4  14        3.04        5.89      5.17 o 
   4   4  14       42.20       48.29      6.76 o 
   6   4  14       65.69       75.53      7.16 o 
   8   4  14        0.00       -6.15      6.15 o 
  10   4  14       18.42       18.02      7.69 o 
  12   4  14       92.96      116.52     11.57 o 
  14   4  14        4.52        1.89      7.58 o 
  16   4  14        5.51       14.09      8.61 o 
 -13   5  14       41.72       44.27      7.55 o 
 -11   5  14       75.02       73.79      8.89 o 
  -9   5  14      116.21      108.70      9.80 o 
  -7   5  14      146.69      138.84     11.12 o 
  -5   5  14      886.11      861.71     20.51 o 
  -3   5  14       33.76       29.30      7.58 o 
  -1   5  14      340.70      375.37     12.92 o 
   1   5  14       50.98       40.75      6.66 o 
   3   5  14       71.98       83.56      8.12 o 
   5   5  14      507.50      502.61     14.75 o 
   7   5  14     1598.66     1704.41     33.22 o 
   9   5  14        8.15       10.58      7.67 o 
  11   5  14        2.19       13.05      8.11 o 
  13   5  14        9.69        4.66      8.33 o 
 -10   6  14        7.55       22.76      8.23 o 
  -8   6  14        7.80        2.33      7.18 o 
  -6   6  14      200.09      213.64     13.19 o 
  -4   6  14       47.66       61.30      8.93 o 
  -2   6  14       22.21       30.80      6.38 o 
   0   6  14        9.00       12.39      7.20 o 
   2   6  14       39.16       51.41      7.55 o 
   4   6  14      234.87      271.39     12.48 o 
   6   6  14       34.65       51.73      8.09 o 
   8   6  14       35.32       28.56      7.38 o 
 -17   1  15      495.04      539.88     15.36 o 
 -15   1  15      125.88      134.35      9.30 o 
 -13   1  15      770.71      825.51     16.77 o 
 -11   1  15       32.39       26.60      6.01 o 
  -9   1  15      194.26      194.79     10.24 o 
  -7   1  15      531.91      459.06     13.44 o 
  -5   1  15      337.01      327.57     11.51 o 
  -3   1  15       52.22       16.26      5.07 o 
  -1   1  15      301.92      315.00     12.35 o 
   1   1  15      235.57      217.26      9.85 o 
   3   1  15     1148.31     1196.28     20.74 o 
   5   1  15        0.04        3.49      5.48 o 
   7   1  15      137.08      139.09     10.97 o 
   9   1  15       96.66      118.33     10.84 o 
  11   1  15       86.66       88.54     10.39 o 
  13   1  15       28.63       20.10      7.76 o 
  15   1  15      162.01      170.62     12.82 o 
  17   1  15        9.97        2.05      7.86 o 
 -16   2  15        2.46        0.00      6.56 o 
 -14   2  15      322.85      313.58     13.03 o 
 -12   2  15      322.34      322.82     13.10 o 
 -10   2  15      329.87      351.43     12.85 o 
  -8   2  15       28.30       33.57      6.54 o 
  -6   2  15      938.03      886.42     17.55 o 
  -4   2  15        1.00       -2.70      5.01 o 
  -2   2  15      627.59      628.07     13.43 o 
   0   2  15     1056.52     1052.27     15.45 o 
   2   2  15        6.20       -3.73      4.66 o 
   4   2  15       20.38       20.15      5.70 o 
   6   2  15      619.33      592.21     18.03 o 
   8   2  15      678.25      577.27     18.14 o 
  10   2  15       34.11       45.62      8.72 o 
  12   2  15      174.25      177.61     12.85 o 
  14   2  15        0.89       -1.89      6.73 o 
  16   2  15       88.46       99.00     11.64 o 
 -15   3  15      107.40       83.97      9.18 o 
 -13   3  15      767.86      778.42     18.66 o 
 -11   3  15       73.14       60.71      8.17 o 
  -9   3  15      194.11      208.75     11.02 o 
  -7   3  15       49.52       43.09      7.08 o 
  -5   3  15       22.23       19.58      6.67 o 
  -3   3  15       67.93       71.68      8.15 o 
  -1   3  15      507.16      499.37     13.94 o 
   1   3  15       41.23       55.88      6.46 o 
   3   3  15      581.10      578.42     14.51 o 
   5   3  15      736.28      699.37     17.58 o 
   7   3  15       55.56       55.80      8.50 o 
   9   3  15      198.22      175.86     11.34 o 
  11   3  15      113.53      141.39     11.91 o 
  13   3  15      935.63     1070.48     29.55 o 
  15   3  15       16.60       11.43      8.01 o 
 -14   4  15      791.28      810.49     20.13 o 
 -12   4  15      276.19      301.34     13.36 o 
 -10   4  15      196.44      164.11     11.17 o 
  -8   4  15       59.82       70.09      8.33 o 
  -6   4  15        5.15        3.26      6.29 o 
  -4   4  15      251.02      242.74     12.57 o 
  -2   4  15        9.08       11.70      6.37 o 
   0   4  15       28.58       29.28      7.07 o 
   2   4  15      357.04      353.95     12.52 o 
   4   4  15        1.94        3.91      5.50 o 
   6   4  15      346.60      354.53     14.04 o 
   8   4  15      556.75      589.48     23.93 o 
  10   4  15       69.64       97.80     11.47 o 
  12   4  15      164.73      169.36     13.48 o 
  14   4  15      112.54      141.36     13.56 o 
 -11   5  15       87.71      105.41     10.22 o 
  -9   5  15        6.15       10.20      7.72 o 
  -7   5  15       38.92       53.68      8.85 o 
  -5   5  15      171.84      175.10     12.10 o 
  -3   5  15      648.43      746.63     19.84 o 
  -1   5  15        0.41       -3.04      7.20 o 
   1   5  15       76.08       80.40      9.28 o 
   3   5  15       32.57       34.04      7.02 o 
   5   5  15       24.74       29.28      6.71 o 
   7   5  15      322.98      332.23     16.45 o 
   9   5  15       60.72       58.82     10.12 o 
  11   5  15      223.15      265.57     15.90 o 
  -4   6  15      191.97      212.16     13.40 o 
  -2   6  15        5.26        7.63      8.77 o 
   0   6  15       67.95       76.59      9.61 o 
   2   6  15        8.35        7.65      6.46 o 
   4   6  15       29.50       13.64      7.04 o 
 -16   0  16      216.81      213.51     17.48 o 
 -14   0  16       27.36       16.24      9.73 o 
 -12   0  16        5.26       -5.35      8.43 o 
 -10   0  16        5.45       -1.59      8.28 o 
  -8   0  16     1982.77     1856.16     36.03 o 
  -6   0  16       32.62       23.10      8.82 o 
  -4   0  16     1040.95      933.99     25.38 o 
  -2   0  16        2.78        1.81      9.59 o 
   0   0  16      536.55      645.27     26.16 o 
   2   0  16        5.37        4.57      7.42 o 
   4   0  16       26.95       49.95     11.87 o 
   6   0  16        3.31        2.81      9.67 o 
   8   0  16        0.78        1.81      9.87 o 
  10   0  16     1012.64      942.02     58.54 o 
  12   0  16       88.66       78.04     14.80 o 
  14   0  16       23.50       20.21     12.38 o 
  16   0  16      366.96      410.79     25.83 o 
 -15   1  16      316.65      325.55     13.95 o 
 -13   1  16        8.23        8.68      6.49 o 
 -11   1  16      169.12      188.83     10.77 o 
  -9   1  16      603.25      590.68     15.90 o 
  -7   1  16      265.33      255.68     10.62 o 
  -5   1  16      536.00      529.88     13.24 o 
  -3   1  16     1244.86     1192.57     22.00 o 
  -1   1  16       49.69       47.22      8.41 o 
   1   1  16      357.11      329.57     14.51 o 
   3   1  16      468.30      427.17     14.29 o 
   5   1  16      236.23      255.63     13.57 o 
   7   1  16       38.42       37.70      8.33 o 
   9   1  16       61.55       63.89      9.31 o 
  11   1  16      446.65      384.97     16.97 o 
  13   1  16      260.98      285.99     15.55 o 
  15   1  16       84.44       75.00     10.93 o 
 -14   2  16        3.74        1.63      6.75 o 
 -12   2  16       13.85       11.08      6.66 o 
 -10   2  16      390.94      414.57     14.13 o 
  -8   2  16      106.49      113.82      9.42 o 
  -6   2  16       46.34       40.04      7.41 o 
  -4   2  16       69.71       90.68      9.48 o 
  -2   2  16       93.21       64.83      9.11 o 
   0   2  16       53.70       43.73      8.48 o 
   2   2  16      286.01      298.09     12.59 o 
   4   2  16      264.81      250.85     12.05 o 
   6   2  16        1.67       -1.83      6.64 o 
   8   2  16       55.31       43.34      8.61 o 
  10   2  16      321.77      376.57     16.49 o 
  12   2  16       85.26       75.73     10.22 o 
  14   2  16      262.37      292.61     16.26 o 
 -13   3  16      283.73      268.39     13.30 o 
 -11   3  16        8.83       11.11      6.92 o 
  -9   3  16       12.62        2.45      6.40 o 
  -7   3  16        6.14       11.24      7.00 o 
  -5   3  16      214.34      222.57     11.12 o 
  -3   3  16       23.72       22.49      6.92 o 
  -1   3  16      338.99      342.47     13.85 o 
   1   3  16       13.60        9.68      6.17 o 
   3   3  16      138.04      141.77     10.33 o 
   5   3  16      332.00      327.50     15.06 o 
   7   3  16       10.65       14.91      7.37 o 
   9   3  16      296.29      300.61     15.57 o 
  11   3  16       27.48       35.23      8.57 o 
  13   3  16        1.90       -0.24      7.51 o 
 -10   4  16        0.00       -5.07      6.59 o 
  -8   4  16        1.43       -2.38      6.06 o 
  -6   4  16        6.86        4.58      6.85 o 
  -4   4  16        4.65       11.67      7.05 o 
  -2   4  16       45.35       43.35      8.29 o 
   0   4  16       65.04       70.12      9.91 o 
   2   4  16       28.01       38.69      7.83 o 
   4   4  16       46.55       37.83      7.67 o 
   6   4  16       28.02       52.16      9.06 o 
   8   4  16      102.08      128.38     12.30 o 
  10   4  16        3.96        7.14      7.99 o 
  -7   5  16      300.80      321.70     14.94 o 
  -5   5  16       29.16       36.14     10.62 o 
  -3   5  16      315.32      329.35     14.98 o 
  -1   5  16       23.55       29.29      9.48 o 
   1   5  16       17.15       17.61      7.64 o 
   3   5  16       44.60       47.59      7.79 o 
   5   5  16      325.54      342.23     13.81 o 
   7   5  16       19.47       15.67      8.30 o 
 -13   1  17        5.43        2.33      6.76 o 
 -11   1  17        4.87        8.61      6.61 o 
  -9   1  17        0.08       -5.96      5.96 o 
  -7   1  17       51.33       80.06      8.35 o 
  -5   1  17        1.02       -6.25      6.25 o 
  -3   1  17        0.58       -0.99      6.04 o 
  -1   1  17      102.31      100.53     11.19 o 
   1   1  17      146.63      174.81     14.96 o 
   3   1  17        1.19        0.43      6.93 o 
   5   1  17       38.57       29.41      8.19 o 
   7   1  17      372.48      385.69     16.90 o 
   9   1  17      390.03      400.65     17.42 o 
  11   1  17      111.56      104.07     11.94 o 
  13   1  17      113.55       99.49     12.13 o 
 -12   2  17     1098.74     1190.02     25.53 o 
 -10   2  17      107.92      140.99     11.89 o 
  -8   2  17      101.65       79.62      9.58 o 
  -6   2  17        5.35        7.78      7.56 o 
  -4   2  17      221.81      161.90     12.87 o 
  -2   2  17      300.89      305.09     15.16 o 
   0   2  17      199.75      179.60     18.80 o 
   2   2  17      210.91      195.30     19.21 o 
   4   2  17      548.44      521.56     21.08 o 
   6   2  17      125.23       95.07     12.44 o 
   8   2  17       93.85      102.57     13.31 o 
  10   2  17        0.72       -3.98      8.22 o 
  12   2  17      221.64      236.27     17.25 o 
  -9   3  17        0.04        1.17      7.42 o 
  -7   3  17      294.55      317.31     14.57 o 
  -5   3  17      144.63      212.95     12.71 o 
  -3   3  17        0.09       -2.65      5.75 o 
  -1   3  17        0.53       -1.14      6.98 o 
   1   3  17       38.82       46.26     10.79 o 
   3   3  17      292.51      330.49     18.50 o 
   5   3  17       85.00      105.73     11.51 o 
   7   3  17     1552.08     1615.92     49.04 o 
   9   3  17      233.79      281.96     18.32 o 
  -6   4  17        0.02       -2.28      6.85 o 
  -4   4  17       76.19       76.75      9.54 o 
  -2   4  17       37.26       44.28      9.90 o 
   0   4  17       47.80       34.16      9.36 o 
   2   4  17       46.09       45.15     11.71 o 
   4   4  17       99.80       86.72      9.89 o 
   6   4  17       19.22       15.87      8.09 o 
 -10   0  18       18.93       33.06     10.99 o 
  -8   0  18      100.99      103.09     13.50 o 
  -6   0  18     1078.69     1118.28     37.42 o 
  -4   0  18       73.83       69.81     14.89 o 
  -2   0  18      261.75      261.34     21.83 o 
   0   0  18      271.43      270.07     21.16 o 
   2   0  18      372.73      297.87     30.91 o 
   4   0  18      194.72      186.40     28.10 o 
   6   0  18       57.46       58.51     14.14 o 
   8   0  18       40.18       66.92     14.80 o 
  10   0  18      218.59      246.30     22.49 o 
  -9   1  18        5.36        4.38      6.75 o 
  -7   1  18       14.09       19.12      7.74 o 
  -5   1  18       12.74        5.82      7.24 o 
  -3   1  18       23.38       33.15      9.23 o 
  -1   1  18       48.10       72.90     10.26 o 
   1   1  18      282.42      325.33     18.56 o 
   3   1  18      369.97      368.16     24.51 o 
   5   1  18      183.02      209.44     15.98 o 
   7   1  18      416.86      378.39     17.18 o 
   9   1  18       25.51       24.62      9.01 o 
  -8   2  18        1.90        1.63      8.29 o 
  -6   2  18       23.17        9.03      8.64 o 
  -4   2  18        4.10       -0.77      6.99 o 
  -2   2  18       44.65       51.17     11.62 o 
   0   2  18        1.16       -9.84     11.26 o 
   2   2  18       64.70       38.40     18.73 o 
   4   2  18        8.52       -5.62     15.92 o 
   6   2  18       51.05       45.80     10.59 o 
   8   2  18       83.40       95.07     12.81 o 
  -5   3  18       34.91       22.11      9.12 o 
  -3   3  18       41.72       44.16     10.05 o 
  -1   3  18      167.00      192.80     20.53 o 
   1   3  18        1.69       -8.56     11.87 o 
   3   3  18       67.42       74.00     23.42 o 
   5   3  18        0.87       -0.77     10.79 o 
  -3   1  19        7.15        4.50      9.65 o 
  -1   1  19       73.43       87.29     12.96 o 
   1   1  19        6.95       -7.49     11.92 o 
   3   1  19      356.10      412.70     32.32 o 
                                                 
